# Supplementary material for: ERK Positive Feedback Regulates a Widespread Network of Tyrosine Phosphorylation Sites across Canonical T Cell Signaling and Actin Cytoskeletal Proteins in Jurkat T Cells
Source: PLoS One. 2013 Jul 17;8(7):e69641. doi: 10.1371/journal.pone.0069641 (PMC3714263; doi:10.1371/journal.pone.0069641)
Supplement: Dataset S1 — Quantitative and statistic analysis of all identified phosphopeptides. Sequence and phosphorylation site assignment of all identified phosphopeptides with their corresponding SIC peak areas and statistics (CV and q values) from both U0126-treated and DMSO-treated control Jurkat T cells. (XLS) [file pone.0069641.s004.xls]

## Sheet: Proteomic Data
Counter	Protein Name	Assigned sequence	Phosphosite annotated	Average peakarea DMSO-treated 0 min	Average peakarea DMSO-treated 2.5 min	Average peakarea DMSO-treated 5 min	Average peakarea DMSO-treated 10 min	Peakarea DMSO-treated Rep 1 0 min	Peakarea DMSO-treated Rep 1 2.5 min	Peakarea DMSO-treated Rep 1 5 min	Peakarea DMSO-treated Rep 1 10 min	Peakarea DMSO-treated Rep 2 0 min	Peakarea DMSO-treated Rep 2 2.5 min	Peakarea DMSO-treated Rep 2 5 min	Peakarea DMSO-treated Rep 2 10 min	Peakarea DMSO-treated Rep 3 0 min	Peakarea DMSO-treated Rep 3 2.5 min	Peakarea DMSO-treated Rep 3 5 min	Peakarea DMSO-treated Rep 3 10 min	Peakarea DMSO-treated Rep 4 0 min	Peakarea DMSO-treated Rep 4 2.5 min	Peakarea DMSO-treated Rep 4 5 min	Peakarea DMSO-treated Rep 4 10 min	Peakarea DMSO-treated CV % 0 min	Peakarea DMSO-treated CV % 2.5 min	Peakarea DMSO-treated CV % 5 min	Peakarea DMSO-treated CV % 10 min	Heatmap qvalues for DMSO-treated 0 min	Heatmap qvalues for DMSO-treated 2.5 min	Heatmap qvalues for DMSO-treated 5 min	Heatmap qvalues for DMSO-treated 10 min	Average peakarea U0126-treated 0 min	Average peakarea U0126-treated 2.5 min	Average peakarea U0126-treated 5 min	Average peakarea U0126-treated 10 min	Peakarea U0126-treated Rep 1 0 min	Peakarea U0126-treated Rep 1 2.5 min	Peakarea U0126-treated Rep 1 5 min	Peakarea U0126-treated Rep 1 10 min	Peakarea U0126-treated Rep 2 0 min	Peakarea U0126-treated Rep 2 2.5 min	Peakarea U0126-treated Rep 2 5 min	Peakarea U0126-treated Rep 2 10 min	Peakarea U0126-treated Rep 3 0 min	Peakarea U0126-treated Rep 3 2.5 min	Peakarea U0126-treated Rep 3 5 min	Peakarea U0126-treated Rep 3 10 min	Peakarea U0126-treated Rep 4 0 min	Peakarea U0126-treated Rep 4 2.5 min
2050213	A_Raf	R.DGMSVY*DSLDK.A	Y42	58867.6	469363	758908	905949	48834.4	799272	882395	560361	25524.2	729401	802201	645774	37316.4	230060	149474	1.39147e+06	123795	118717	1.20156e+06	1.02619e+06	75.2859	73.4631	58.1612	42.1437		0.036362	0.0202338	0.00806945	122406	38390.2	57057.1	24722.3	40795.9	20966	35595.6	30941.8			30608.4	33205.3	68701.5	30841.5	102932	10020	257721	63363.2
2049649	A6RP	K.KIEIGDGAELTAEFLY*DEVHPK.Q	Y309*	1.42733e+06	1.91179e+06	3.42257e+06	1.98201e+06	2.21565e+06	2504090	958688		1.67461e+06	950404	3.94321e+06	1.14452e+06	276924	966294	4.88963e+06	2.40294e+06	1.54213e+06	3.22637e+06	3.89875e+06	2.39859e+06	57.4786	59.6175	49.8156	36.5937		0.384418	0.189048	0.34546	1.41235e+06	2.04937e+06	2.63871e+06	1.96597e+06	1.52927e+06	2.42548e+06	769900	536563	1.9877e+06	1.28245e+06	3.45216e+06	1.30886e+06	493101	1.29081e+06	3.04488e+06	3.43139e+06	1.63934e+06	3.19874e+06
2050298	ABL interactor 1	K.TLEPVKPPTVPNDY*MTSPAR.L	Y213*	1.54255e+08	1.74193e+08	1.83494e+08	1.48334e+08	1.55159e+08	1.69788e+08	1.96336e+08	1.60437e+08	1.46912e+08	1.69064e+08	2.03193e+08	1.4448e+08	1.70244e+08	2.24197e+08	1.78958e+08	1.21225e+08	1.44706e+08	1.33724e+08	1.55488e+08	1.67196e+08	7.50045	21.4386	11.5944	13.7723	0.415199	0.270001	0.0975531		84349.5	246829	193566	141291	44436.3	64397.5	162607	29828.2		161109	65687.9	74411.8	171226	434752	43384.5		37386.1	327059
2049682	Actin alpha, cardiac muscle	R.HQGVMVGMGQKDSY*VGDEAQSKR.G	Y55*	1.43851e+06	2.43501e+06	1.61333e+06	1.38222e+06	1.24287e+06	1.30154e+06	1.71522e+06	941895	917642	2.35678e+06	757003	1.4792e+06	2.03556e+06	2.90168e+06	1.77635e+06	1.15813e+06	1.55795e+06	3.18004e+06	2.20476e+06	1.94965e+06	33.104	34.0616	37.8732	31.6869	0.502443	0.11003	0.44305		1.15478e+06	1.3493e+06	765970	629916	804584	980417	751524	389076	725702	1328745	419387	557300	1.86416e+06	1.45473e+06	727920	642745	1.22467e+06	1.63331e+06
2049815	Actin alpha, cardiac muscle	K.IWHHTFY*NELR.V	Y93	9.11195e+06	1.41857e+07	1.25157e+07	8.9643e+06	1.46275e+06	1.22254e+07	1.00848e+07	9.11556e+06	9.03827e+06	8.1653e+06	1.22349e+07	3.53632e+06	1.16101e+07	1.66633e+07	1.50504e+07	9.55395e+06	1.43367e+07	1.96887e+07	1.26928e+07	1.36514e+07	60.7925	35.5997	16.2729	46.355		0.264326	0.283798	0.481015	9.1304e+06	1.06501e+07	1.07284e+07	8.05072e+06	891671	1.02397e+07	9.7755e+06	6.71678e+06	8.54308e+06	6.63372e+06	1.15583e+07	3.47951e+06	1.24177e+07	1.24563e+07	1.24314e+07	1.01708e+07	1.46692e+07	1.32705e+07
2050126	Actin binding LIM protein 1	R.TSSESIYSRPGSSIPGSPGHTIY*AK.V	Y373*	221355	1.31766e+06	917857	279092	31756.4	463878	639254			1.15225e+06	639946	60876.1	61955.4	1.58541e+06	1.14086e+06	267700	570352	2.0691e+06	1.25137e+06	508700	136.712	51.708	35.3492	80.3065		0.0656243	0.0705563	0.402654		46830.8	21185.7				21185.7			46830.8
2050094	Actin gamma 1	K.QEY*DESGPSIVHR.K	Y362	90012.6	189372	217478	89430.8	56875.9	74545.8	75924.7	106577	20661.3	158810	246434	82550.1	97598.5	269688	267717	146279	184915	254445	279835	22317.1	78.482	48.0161	43.8543	58.0209		0.178146	0.143797	0.507806	11975.1	63493.6	36750.7	32773	9867.66	5822.6	83974.8	12851.2			11548.7		13412.1	50926.3	31652.4	32956.3	12645.6	133732
2050153	Actin gamma 1	R.KDLY*ANTVLSGGTTMYPGIADR.M	Y294*	2.91293e+07	3.28895e+07	1.5209e+07	2.68621e+07	2.89399e+06	9.49099e+06	2.13834e+06	620900	184214	2.31311e+06	2.14675e+07	2.49481e+07	9.34935e+07	3.41002e+07	2.55223e+07	3.45746e+07	1.99457e+07	8.56535e+07	1.17078e+07	4.73047e+07	150.336	114.681	68.8169	73.5067		0.386972	0.438851	0.431532	732773	1.42709e+06	991885	393052	1.74083e+06	1.59617e+06	1.4703e+06	90670.1	280810	1.96003e+06		993929	718691	725075		234054	190762
2049777	Actin related protein 10	M.PLY*EGLGSGGEK.T	Y4	2.83397e+06	4.47165e+06	3.21619e+06	1.22279e+06	1.51907e+06	3.83377e+06	2.10754e+06	1.13568e+06	672075	2.64417e+06	2.72136e+06	184381	3.84666e+06	6.09617e+06	4.28585e+06	1.69518e+06	5.29808e+06	5.31248e+06	3.75001e+06	1.87592e+06	74.8537	34.3855	30.5864	62.2034	0.266038	0.0679648	0.107279		335411	170951	48642.2	25978.4	223736	158648			46838.9	20703.2		17052.1	270307	282708	28679.9	34904.8	800763	221748
2049998	Adducin 3	R.WLNSPNTY*MK.V	Y446	782349	2.97644e+06	1.33867e+06	514747	429755	2.10865e+06	864802	403252	150266	1.82583e+06	1.71635e+06	72401.9	899637	4.40251e+06	1.25928e+06	866428	1.64974e+06	3.56877e+06	1.51425e+06	716907	83.8164	40.9715	27.4241	68.4691	0.417004	0.038999	0.11003		31117.4	56911.7	67772.8	80630	19316.8	21874.7							42917.9	91948.8		80630
2049876	Adenosine deaminase	R.ELLDLLY*K.A	Y348	2.7776e+06	3.73298e+06	3.80386e+06	3.17056e+06	3.70798e+06	3.62527e+06	3.12371e+06	2.65538e+06	2.62855e+06	3.10155e+06	3.98514e+06	1.9926e+06	1.02316e+06	4.65078e+06	4.27827e+06	4.20157e+06	3.7507e+06	3.55431e+06	3.82834e+06	3.83268e+06	46.0718	17.5294	12.889	32.3416		0.252458	0.233339	0.407375	2.52404e+06	3.28231e+06	3.1083e+06	2.70783e+06	2.84479e+06	3.38436e+06	1.0377e+06	2.30389e+06	2.55045e+06	3.01981e+06	3.91552e+06	1.38645e+06	1541614	5.10492e+06	4.51244e+06	3.85377e+06	3.15932e+06	1.62016e+06
2050203	Adenylosuccinate lyase	K.QQIGSSAMPY*K.R	Y294	80691.2	109401	95089.4	83806.3	102840	66598.2	69415.1	92378.3	81505.9	138121	128989	45283.1	21340.9	86471.5	22261.1	128343	117078	146414	159693	69221.1	52.2745	35.6081	64.5023	42.208		0.315032	0.499566	0.469922	96770.5	138338	112996	93487.2	113549	134029	112996	45232.3	124052	142647			52710.3			141742
2049756	Adenylyl cyclase-associated protein	K.QVAYIY*K.C	Y354	1.90074e+06	1.93442e+06	1.88753e+06	1.91477e+06	2.10715e+06	1.42416e+06	1.92929e+06	1.64036e+06	1.4445e+06	1.16171e+06	1.25969e+06	1.37243e+06	1.98651e+06	2.25939e+06	1.72291e+06	2.04083e+06	2.06479e+06	2.89241e+06	2.63821e+06	2.60548e+06	16.2165	40.9316	30.3811	28.0012	0.500951		0.530918	0.511444	1.72875e+06	1.90765e+06	1.38639e+06	1.67211e+06	1.30893e+06	1.22489e+06	1.34614e+06	1.01713e+06	1.26932e+06	934421	995743	1.26147e+06	2.23155e+06	2.47432e+06	1.34462e+06	2.0975e+06	2.10519e+06	2.99698e+06
2049889	ADP-ribosylation factor GTPase-activating protein 3	R.RKPDY*EPVENTDEAQKK.F	Y408	57825.3	479290	178995	130942	12680.2	301977	122141	79695.9	14992.6	309405	248528	27176	82443.4	613369	166315	208244	121185	692408		208650	92.0148	42.3664	35.8338	70.2821		0.0250042	0.118038	0.246265	12442.8	16093.5	14177.2	2836	6514.45	1615.49	2461.64	3295.24		12360		2380	21027.9	4174.25	25892.7	4063.35	9786.17	46224.4
2049732	AKT2 interactor	K.SDDHPDVVY*ETMR.Q	Y522	890858	918638	751516	828388	745491	854810	477294	539766	521471	538059	586948	508938	1.09408e+06	1.26268e+06	921734	928204	1.20239e+06	1.019e+06	1.02009e+06	1.33664e+06	35.2553	33.0987	34.6466	46.9419	0.398429	0.354619		0.493627	713444	697672	580639	611629	547972	540464	311571	457952	562581	560130	237017	353686	832181	1.00618e+06	819013	825733	911042	683917
2050113	Annexin VI	K.SLY*SMIK.N	Y302	1.08963e+07	8.6942e+06	1.01108e+07	8.00014e+06	7.6072e+06	8.82316e+06	7.97117e+06	7.85637e+06	6.64091e+06	6.86475e+06	8.2204e+06	5.94075e+06	1.79683e+07	5.49505e+06	1.16286e+07	1.24031e+07	1.13686e+07	1.35938e+07	1.26232e+07	5.80037e+06	47.1436	40.7221	23.3822	38.5178	0.315032	0.477757	0.257627		6.39417e+06	6.6626e+06	7.26273e+06	7.21996e+06	5.72089e+06	6.55872e+06	6.47119e+06	5.71997e+06	5.44676e+06	5.38581e+06	7.049e+06	4.83473e+06	4.78864e+06	5.14962e+06	6.87414e+06	9.43861e+06	9.62038e+06	9.55625e+06
2049699	ARD1	K.YYADGEDAY*AMKR.D	Y145	875959	1.55013e+06	1.51169e+06	889870	778846	1.80191e+06	1.51746e+06	533245	631625	1.76446e+06	1.2531e+06	510700	1.13754e+06	1.21437e+06	1122364	1.11163e+06	955823	1.41978e+06	2.15382e+06	1.4039e+06	25.0056	18.2106	30.3336	49.5967	0.495334	0.0945569	0.124266		989585	1.07537e+06	919291	810830	725642	836089	752581	424516	707541	1.05208e+06	763982	687338	1.31479e+06	1.28452e+06	751864	878702	1.21036e+06	1.1288e+06
2049959	ARPP19	K.YFDSGDY*NMAK.A	Y65	508122	4.37138e+06	1.55086e+06	545885	293931	3.65325e+06	787360	326090	138891	2.86954e+06	1.37861e+06	45535.8	929275	5.34636e+06	1.82558e+06	1.0283e+06	670391	5.61635e+06	2.2119e+06	783614	70.5854	30.3249	39.4867	81.0941	0.490554	0.0350312	0.128219		100685	71711.9	36826.8	34925.4	26048.6	84165.3	55605	32988.2		100060	25273.5				29601.8		175321	30910.6
2050097	Ataxin 2	R.VALENDDRSEEEKY*TAVQR.N	Y471	98534.7	722202	276013	105676		488299	146682	14594.3	30320.8	553762	312737		91039.2	884170	235073	279013	174244	962577	409559	23420.8	73.3283	32.6787	40.5529	142.113	0.427846	0.0448712	0.121214		46955.4	965252	497464	267282	58780.6	593654	193150	162170	25769.6	845607	616003	380842	95764.5	1.08501e+06	299487	171153	7506.84	1.33674e+06
2049968	ATP1A1	R.GIVVY*TGDR.T	Y260*	1.42833e+06	1.63629e+06	1.29299e+06	1.34022e+06	1.13564e+06	1.49996e+06	636889	1.25354e+06	722531	1.02928e+06	1.69213e+06	830274	1.9343e+06	2.16492e+06	909293	2.17142e+06	1.92083e+06	1.85101e+06	1.93363e+06	1.10565e+06	42.0536	29.7854	47.8308	43.368	0.465523	0.318551		0.495147	725358	520788	447221	482050	558071	523887	358466	268385	537427	186795	118809	35947.7	953714	845668	1.00218e+06	940267	852221	526803
2050290	Beta arrestin 2	R.LKGMKDDDY*DDQLC.-	Y404	20303.7	780486	394361	166696	6628.59	531927	49088.5	49276.6		480477	90708.4		19693	881720	597408	197810	34589.5	1.22782e+06	840237	253001	68.9059	44.5158	98.3675	63.2085		0.00897695	0.0705563	0.0738013	11796.4	19016.6		5568.31				5984	11796.4			5152.62						19016.6
2049849	Calmodulin 1	R.VFDKDGNGY*ISAAELR.H	Y100*	4.77995e+06	1.42843e+07	7.7097e+06	4.39199e+06	3.25965e+06	7.71798e+06	4.69593e+06	2.08117e+06	2.10782e+06	1.07413e+07	5.20832e+06	1.36549e+06	6.10902e+06	1.76095e+07	1.20305e+07	6.58982e+06	7.64331e+06	2.10685e+07	8.90401e+06	7.53147e+06	53.2237	42.9181	44.5781	71.0179	0.44784	0.0617541	0.199249		2.80809e+06	2.62808e+06	2.87295e+06	1.80668e+06	1.43265e+06	517715	1.49186e+06	1.16157e+06	1.84645e+06	2.24942e+06	1894825	1.49823e+06	3.53299e+06	4.31054e+06	3.39213e+06	2.61494e+06	4.42029e+06	3.43463e+06
2049880	Cask-interacting protein 2	R.NTY*NQTALDIVNQFTTSQASR.E	Y253*	5.23508e+06	4.86453e+06	4.92967e+06	3.20946e+06	4.79863e+06	4.00494e+06	2.14094e+06	3.24372e+06	3.96537e+06	2.99217e+06	2.72866e+06	1.35014e+06	6.9604e+06	4.23084e+06	1.14257e+07	4.31207e+06	5.21592e+06	8.23017e+06	3.42337e+06	3.93191e+06	24.1112	47.4354	88.4907	41.0052	0.137787	0.252458	0.400602		4.53175e+06	4.35556e+06	4.60241e+06	2.51244e+06	3.64276e+06	4.25163e+06	2.39644e+06	2.29778e+06	2.92444e+06	2.99e+06	4.53552e+06	1.69067e+06	6.35841e+06	4.32656e+06	7.6395e+06	2.91888e+06	5.20137e+06	5.85406e+06
2050155	CBL	K.IKPSSSANAIY*SLAARPLPVPK.L	Y674*	392816	8.03996e+06	2.51383e+06		392816		2.51383e+06			8.03996e+06																					233829	175041							233829
2050122	CblB	K.VFSNGHLGSEEY*DVPPR.L	Y665	196790	7.98054e+06	4.30048e+06	1.15623e+06	28250.3	8.81382e+06	3.09141e+06	495253		6.31301e+06	3.8004e+06	282133		8.94295e+06	5.57194e+06	2.58134e+06	365330	7.85238e+06	4.73817e+06	1.2662e+06		15.2056	25.1884	89.9359		0.0210707	0.0309252	0.15743	54312.5	34905.2		36469.2						20490.2				49320.2			54312.5
2049827	CCT8	K.HFSGLEEAVY*R.N	Y30	4.06055e+06	5.27563e+06	4.91373e+06	4.14441e+06	3.17652e+06	4.44935e+06	3.41567e+06	3.71573e+06	2.84334e+06	5.09656e+06	3.8627e+06	3.39708e+06	5.82257e+06	5.67561e+06	5.40411e+06	4.52509e+06	4.39976e+06	5.881e+06	6.97245e+06	4.93975e+06	33.2936	12.1926	32.8733	17.1736		0.172684	0.348664	0.481015	3.90157e+06	4.42522e+06	4.04069e+06	3.64573e+06	2.50564e+06	3.14252e+06	2.76297e+06	3.13932e+06	2.36769e+06	3.97899e+06	2.86823e+06	2.58583e+06	6.94212e+06	5.86582e+06	4.21646e+06	3.78157e+06	3.79083e+06	4.71354e+06
2049701	CD28	R.LLHSDY*MNMTPR.R	Y191*	1.17645e+07	3.66135e+07	2.15071e+07	1.28156e+07	5.99261e+06	2.32237e+07	1.57562e+07	6.75423e+06	5.49841e+06	2.8818e+07	2.12229e+07	5.97618e+06	1.64175e+07	4.90422e+07	2.18497e+07	2.03854e+07	1.91494e+07	4.537e+07	2.71996e+07	1.81466e+07	59.8575	34.2297	21.755	58.6072		0.0399192	0.111891	0.495334	4.29493e+06	4.04299e+06	2.76362e+06	2.65034e+06	2.5741e+06	3.23894e+06	2.68712e+06	1.69831e+06	2.66841e+06	2.93736e+06	2.38595e+06	1.91823e+06	5.91053e+06	5.67492e+06	2.44628e+06	3.14732e+06	6.02668e+06	4.32072e+06
2050200	CD28	R.KHY*QPY*APPR.D	Y206Y209*	86973.1	76094.2	94364.9	85122.4	107768	45262.9	88980.2	56290.1	74608.1	157518	105913	31478.1	36965.4	51163.3	74681.2	128025	128551	50432.5	107885	124696	46.0621	71.4195	16.5601	57.2145	0.438165		0.273873	0.487543	51446.7	55456.6	47235.8	23245	57765.7	28710	49586.7	36304.8	44193.9	143616	68175.8	5786.71	32124.5	7499.57	18386.8	33728.7	71702.8	42000.6
2050204	CD28	K.HYQPY*APPR.D	Y209*	875962	1.88085e+06	1.24537e+06	739127	657035	1.2731e+06	928783	478036	460139	1.57072e+06	1.62288e+06	344883	995558	2.3778e+06	1.05959e+06	1.12223e+06	1.39111e+06	2.30177e+06	1.37022e+06	1.01136e+06	46.63	28.9534	25.0877	52.0766	0.41889	0.0470779	0.132186		440140	393932	254163	249179	319606	333862	227426	172307	262207	340528	249590	87586.6	556158	444099	310716	305831	622587	457241
2050274	CD28	R.LLHSDY*MNMT*PR.R	Y191T195*	219272	919077	376317	303787	132172	774583	307124	89252.1	33135.1	633263	390494	144812	384930	1.11416e+06	85242.9	526736	326852	1.15431e+06	722407	454350	75.0526	27.8079	70.2212	72.0375		0.0506288	0.333597	0.402406	140638	162045	51407.6	102671	131879	69428.9		24782.8	133628	99035.8	12921.5	43693.1	97006.5	344383	16098	212004	200039	135332
2049936	CD3 gamma	K.DREDDQY*SHLQGNQLR.R	Y171*	205126	5.05753e+06	2.4769e+06	1.48874e+06	110736	5.88386e+06	2.21446e+06	869248	93595.7	3.29981e+06	2.0914e+06	595272	196871	5.46684e+06	2.73136e+06	2.4562e+06	419303	5.57963e+06	2.8704e+06	2.03423e+06	73.0111	23.43	15.4101	60.2745		0.00561924	0.00725007	0.0223175	439095	944512	479601	364535	150525	1.19857e+06	437130	204911	323751	452654	343905	410523	982038	1.18156e+06	485216	287541	300068	945265
2050034	CD3 gamma	R.ASDKQTLLPNDQLY*QPLKDR.E	Y160*	359556	2.98531e+06	1.82727e+06	1.06541e+06	76851.2		1.19563e+06	714830		22892.4	1.5795e+06	617770	553246	3.93301e+06	2.36149e+06	1.46966e+06	448570	5.00004e+06	2.17247e+06	1.45937e+06	69.6306	87.777	29.3849	43.4171		0.415199	0.0457263	0.112936		236824	283694	96574.5			61262.5							236824	190808	56616.7
2049717	CD31	K.DTETVY*SEVRK.A	Y713*	4.817e+06	1.00265e+07	7.08379e+06	3.5946e+06	2.04277e+06	6.20648e+06	3.16033e+06	1.88562e+06	1.62326e+06	6.86802e+06	7.95833e+06	1.41629e+06	7.43937e+06	1.2839e+07	7.75003e+06	5.88283e+06	8.16259e+06	1.41925e+07	9.46648e+06	5.19367e+06	71.8803	40.6492	38.4703	63.1502	0.445647	0.0662015	0.156801		873925	606178	375215	188651	515982	362380	307669	134514	388678	421975	283700	115266	1.15505e+06	854357	320563	243059	1.43599e+06	785998
2049780	CD3E	R.DLY*SGLNQR.R	Y199*	4.39495e+07	7.34474e+08	3.80413e+08	2.37866e+08	1.78312e+07	5.37541e+08	3.24651e+08	1.3804e+08	1.40452e+07	5.29655e+08	2.6751e+08	1.45506e+08	7.87339e+07	9.15898e+08	3.63605e+08	3.58288e+08	6.51875e+07	9.548e+08	5.65886e+08	3.0963e+08	74.7458	31.6575	34.1191	47.4066		0.00897695	0.0135475	0.0311348	1.22356e+07	5.47507e+07	2.21636e+07	8.05647e+06	5.19356e+06	4.32812e+07	1.71181e+07	6.32948e+06	4.53945e+06	3.06505e+07	1.24811e+07	6.58079e+06	2.10104e+07	8.54578e+07	2.12874e+07	1.02444e+07	1.81989e+07	5.96132e+07
2049970	CD3E	K.ERPPPVPNPDY*EPIRK.G	Y188*	1.29143e+07	2.14527e+08	1.09535e+08	5.83737e+07	5.25034e+06	1.42271e+08	8.95877e+07	4.53178e+07	5.69104e+06	1.40257e+08	7.88961e+07	3.33261e+07	1.99759e+07	2.50148e+08	130068000	7.80033e+07	2.07399e+07	3.25432e+08	1.39589e+08	7.68477e+07	66.6136	41.9576	27.1924	38.617		0.00897695	0.0117231	0.0293872	1.57647e+06	1.2836e+07	6.15665e+06	775424	606525	9.95326e+06	3.44459e+06	1.26033e+06	495516	5.91996e+06	3824035	763883	2.51564e+06	1.8975e+07	8.72448e+06	372883	2.6882e+06	1.64959e+07
2050011	CD3E	R.DLY*S*GLNQR.R	Y199S200*	42923.6	1.49946e+06	560828	82235.2	42923.6	2.15499e+06	525591	56634.5		1.69574e+06	596064	136235		647671		53836.3						51.5243		56.8929		0.0171066					69499.2				95179.3
2049680	CD5	R.SHAENPTASHVDNEY*SQPPR.N	Y453*	853770	2.29052e+06	1.80344e+06	1.12294e+06	412045	1.5765e+06	1.13628e+06	601172	445106	2.04478e+06	1.45957e+06	625112	1.14184e+06	2.55876e+06	1973618	1.59716e+06	1.41609e+06	2.98205e+06	2.64431e+06	1.6683e+06	59.004	26.6801	36.4925	52.4925		0.0452895	0.0975533	0.371541	334672	429004	253726	214716	171505	288659	231069	190124	197037	335614	184582	80609.2	474423	618293	266728	325732	495721	473449
2049918	CD5	R.S*HAENPTASHVDNEY*SQPPR.N	S439Y453*	38463.8	781511	299760	104916	15773.3	836686	147906	31620.8	32702	404280	238141	30018.1	37204.6	851672	289694	177941	68175.3	1.03341e+06	523300	180084	56.8096	34.153	53.4205	81.5569		0.00641388	0.0132473	0.236984	20337	15203.9	19757.7	14779.9		3732.45			4805.99	35034.5	44265.3		20502.6	10818.3	5793.8	10307.3	35702.4	11230.3
2049726	CD7	K.NSAACVVY*EDMSHSR.C	Y222	3.07605e+06	3.40159e+06	2.70437e+06	1.64805e+06	929831	1.8185e+06	1.19833e+06	943147	942749	1.84253e+06	2.23896e+06	654861	4.79711e+06	5.60877e+06	4.0617e+06	2.63017e+06	5.63449e+06	4.33656e+06	3.31849e+06	2.36404e+06	81.0885	55.475	46.304	60.277	0.361434	0.172684	0.246891		724076	290433	42921.3	28201.8	198735	106547	29095	11830.3	138144	101029	51806		1.37495e+06	542292	35405	8522.48	1.18448e+06	411864
2049803	CDC2	K.IGEGTY*GVVYK.G	Y15*	1.65544e+09	1.82494e+09	1.70933e+09	1.43444e+09	1.73915e+09	1.3012e+09	1.69024e+09	1.68312e+09	3.03133e+07	1.27283e+09	1.36714e+09	7.73343e+08	2.1453e+09	2.39923e+09	1.91209e+09	1.58289e+09	2.707e+09	2.32649e+09	1.86783e+09	1698391017	69.6976	34.0809	14.4763	30.9318		0.355171	0.359463	0.414068	1.25226e+09	1.25583e+09	8.22131e+08	5.9672e+08	1.34772e+09	1.00157e+09	8.24085e+08	6.11491e+08	2.80173e+07	8.56846e+08	7.63002e+08	4.04101e+08	1.65188e+09	1.59325e+09	7.6244e+08	7.02702e+08	1.98142e+09	1.57163e+09
2049807	CDC2	K.IGEGTYGVVY*K.G	Y19*	1.65544e+09	1.82494e+09	1.70933e+09	1.43444e+09	1.73915e+09	1.3012e+09	1.69024e+09	1.68312e+09	3.03133e+07	1.27283e+09	1.36714e+09	7.73343e+08	2.1453e+09	2.39923e+09	1.91209e+09	1.58289e+09	2.707e+09	2.32649e+09	1.86783e+09	1698391017	69.6976	34.0809	14.4763	30.9318		0.355171	0.359463	0.414068	1.25226e+09	1.25583e+09	8.22131e+08	5.9672e+08	1.34772e+09	1.00157e+09	8.24085e+08	6.11491e+08	2.80173e+07	8.56846e+08	7.63002e+08	4.04101e+08	1.65188e+09	1.59325e+09	7.6244e+08	7.02702e+08	1.98142e+09	1.57163e+09
2050229	CDC2	K.IEKIGEGT*Y*GVVYK.G	T14Y15*	6.89756e+07	8.29408e+07	7.94707e+07	7.02632e+07	3.05655e+07	4.68822e+07	3.9449e+07	3.26385e+07	4.13102e+07	4.04411e+07	38929165	4.95153e+07	1.31891e+08	1.06629e+08	1.34168e+08	8.83413e+07	7.21362e+07	1.37811e+08	1.05336e+08	1.10558e+08	65.9561	56.8858	60.3743	50.6299		0.432383	0.46929	0.500951	4.48758e+07	5.3337e+07	5.13283e+07	4.73093e+07	1.43429e+07	3.05646e+07	3.13592e+07	2.89478e+07	2.06125e+07	2.72883e+07	2.18331e+07	2.87059e+07	9.25051e+07	8.56137e+07	6.40793e+07	5.79293e+07	5.20429e+07	6.98814e+07
2050150	CDV3 homolog	R.KTPQGPPEIY*SDTQFPSLQSTAK.H	Y190*	303899	1.3671e+06	725100	279746	303899	133830	489994	367025		2.60037e+06	960205									192467									475408	621277	1.71152e+06	1.05907e+06		621277					2.97828e+06	1.72822e+06	266375			1.19032e+06	684440
2049940	Cell division cycle 10	R.KLAAVTY*NGVDNNK.N	Y319*	344560	2.22822e+06	1.04171e+06	361760	111895	1.05886e+06	774390	166189	85219.6	1.39688e+06	850989	118004	570424	3.13929e+06	1.04302e+06	496370	610702	3.31785e+06	1.49843e+06	666477	82.6397	52.3109	31.1767	72.8978		0.0345761	0.0707525	0.486682	55013.6	45691.5	46829.5	9951.55	17315.1	10865.3				10767.4	17983.3	8173.83	76964.1	15992	98763	10084.2	70761.7	145141
2050280	Centaurin delta 1	K.MQDIPIY*ANVHK.T	Y77	660758	2.94953e+06	1.64978e+06	360233	144475	2.09917e+06	922092	91926.8	87555.4	2.17763e+06	1.39363e+06	255877	664773	3.92648e+06	1.99978e+06	689979	1.74623e+06	3.59484e+06	2.28361e+06	403150	116.358	32.103	37.0257	70.4925	0.486799	0.0140281	0.0328505		137747	146700	83510	48549.8			19863.7		35007.7	24734.3			320277	95280.2	178474		57957.5	320086
2049852	Clathrin, heavy polypeptide	R.ALEHFTDLY*DIKR.A	Y634*	1.40958e+07	2.21451e+07	1.30511e+07	1.6138e+07	2.21283e+07	1.55623e+07	1.66985e+07	1.70854e+07	1.76616e+07	2.10991e+07	1.38563e+07	9.58005e+06		2.2259e+07	8.59853e+06	1.34007e+07	2.49746e+06	2.966e+07		2.44858e+07	72.9988	26.1902	31.4883	39.3669		0.252434	0.46929	0.384418	1.73889e+07	2.43472e+07	1.71112e+07	1.38523e+07	1.84231e+07	1.72798e+07	1.67991e+07	1.38005e+07	1.91265e+07	2.32313e+07	1.12858e+07	8.85875e+06	2.32775e+07	2.86875e+07	3.13609e+07	1.34011e+07	8.72845e+06	2.81903e+07
2050231	Clathrin, heavy polypeptide	R.CYDEKMY*DAAK.L	Y1211	57192.9	71502.9	56525	162196	43201.9	22300.1	19895.2	15779.5	35979	164790	20229.1	33329	53876.6	42852.5	8618	401274	95714.4	56069.6	177358	198402	46.706	89.1212	142.832	110.584	0.322288	0.342534		0.298391	62162	58801	52775.8	174386	56763.5	17668.9	18707	10346.5	34539.4	140688	28328.7	55405	66705	44134.9	3493.5	441144	90640	32712.6
2050307	Clathrin, heavy polypeptide	R.FLRENPY*YDSR.V	Y899*	1.14396e+06	1.24014e+06	1.04357e+06	914273	922756	672655	659416	928351	733784	969117	752136	426660	1.91223e+06	1.58822e+06	1128770	1.16407e+06	1.00705e+06	1.73054e+06	1.63396e+06	1.13801e+06	45.8735	40.51	42.4353	37.3817	0.369018	0.320194	0.438851		756679	1.03705e+06	728003	745571	546402	649466	436500	533413	240042	570716	400439	404835	1.42113e+06	1.59637e+06	806294	743796	819138	1.33167e+06
2050117	Coatomer protein complex, subunit beta	K.LVTEMGTY*ATQSALSSSRPTK.K	Y521	1.40628e+06	2.75612e+06	1.8726e+06	408125	319373	2.31519e+06	1.06495e+06	242270	356648	1.84256e+06	1.68038e+06	240874	2.37396e+06	3.74377e+06	2.24616e+06	486306	2.57515e+06	3.12296e+06	2.49892e+06	663050	87.9169	30.6373	34.0694	50.3302	0.218571	0.00897695	0.0146108		37132.5	55447.4	55504.6	30547.2	26748.6	72868.2			40196.4			27657.7	44452.6	33531.5	55504.6			59942.5
2049709	Cofilin 1	K.HELQANCY*EEVKDR.C	Y140*	1.61843e+06	2.67348e+06	2.11887e+06	1.34862e+06	950415	2.27169e+06	1.16768e+06	923914	1.03179e+06	1.69171e+06	1.94689e+06	574428	2.09078e+06	3.34549e+06	2.73166e+06	1.94373e+06	2.40075e+06	3.38503e+06	2.62925e+06	1.95241e+06	45.4824	31.1694	34.1453	52.4051	0.408178	0.102168	0.214507		1.33397e+06	1.49406e+06	1.3311e+06	814025	745175	1.24558e+06	757775	384670	746246	1.0469e+06	1.13073e+06	395367	1.78446e+06	1.75959e+06	1.41013e+06	1.23411e+06	2.06001e+06	1.92416e+06
2049715	Coiled-coil domain containing 123	R.GGHSDDLY*AVPHR.N	Y157	1.52438e+06	4.5813e+06	3.07955e+06	1.59467e+06	663590	3.64406e+06	1.97913e+06	1.17954e+06	818384	4.33028e+06	2.91416e+06	665957	2.23222e+06	4.98821e+06	3.22552e+06	2.62048e+06	2.38332e+06	5.36265e+06	4.1994e+06	1.91273e+06	59.6232	16.5158	29.7238	53.5573		0.0318604	0.101994	0.499566	391744	507669	220594	49654.8	138762	372310	162156	12613.7	148130	179089	76115.5	20105.9	609184	738039	266977	102325	670898	741240
2050311	Coronin 1A	K.ADQCY*EDVR.V	Y25	11325.3	5501.44	29092.1	66496.4			3828.85		3912.68	3837.52				3950.19	50115.3	124300	18737.8	8716.61	33332.2	8692.52		50.6228	80.5467				0.217262		1388.42	4732.13															1388.42	4732.13
2050285	CTCL tumor antigen L14-2	K.TYSESPY*DTDCTKK.F	Y141	186790	274602	207700	31741.7		112806	138356	17430.2	48708.2	201146	138103	5570.07	263200	390182	285387	28749.9	248461	394275	268955	75216.7	64.1411	51.1793	38.7568	96.0545	0.095234	0.0268072	0.0288721		19333.3	12707.1	4457.22	6486.51		4569.36					4457.22		20740.2	23746.7		2122.67	17926.4	9805.23
2049794	Cyclin dependent kinase 2	K.VEKIGEGTY*GVVYK.A	Y15*	8.42466e+07	1.2547e+08	1.04988e+08	8.33189e+07	6.55023e+07	6.63664e+07	1.05618e+08	7.92553e+07	4.25981e+07	9.4658e+07	4.55064e+07	6.91141e+07	1.20733e+08	1.57116e+08	1.41589e+08	8.45256e+07	1.08153e+08	1.83741e+08	1.27239e+08	1.0038e+08	43.2817	43.2628	40.3103	15.6616		0.267575	0.400602	0.487543	5.46355e+07	5.04607e+07	2.67479e+07	1.75739e+07	4.89104e+07	3.60217e+07	2.95485e+07	1.77433e+07	4.03367e+07	3.72018e+07	1.35667e+07	1.6521e+07	7.2599e+07	6.2329e+07	3.10699e+07	1.62457e+07	5.66957e+07	6.62902e+07
2049813	Cyclin dependent kinase 2	K.VEKIGEGT*Y*GVVYK.A	T14Y15*	1.36264e+07	1.54975e+07	1.30414e+07	1.20399e+07	9.6098e+06	1.03858e+07	8.30667e+06	6.39134e+06	8.58155e+06	9.48368e+06	6.25254e+06	9.25615e+06	2.38371e+07	2.14293e+07	1.79393e+07	1.53977e+07	1.2477e+07	2.06915e+07	1.96671e+07	1.71145e+07	51.3994	41.5614	51.703	41.9916	0.463501	0.350901	0.509644		1.51788e+07	1.33061e+07	1.18454e+07	1.01837e+07	4.79589e+06	8.11693e+06	6.20991e+06	7.15076e+06	5.66447e+06	7.00874e+06	5.56519e+06	6.03081e+06	3.21203e+07	2.24037e+07	1.6033e+07	1.31835e+07	1.81343e+07	1.56951e+07
2050125	Cyclin dependent kinase 2	K.VEKIGEGTYGVVY*K.A	Y19*	1.50133e+06	984393	1.17741e+06	1.05418e+06	2.81152e+06	187772	2.84159e+06	2.66648e+06	1.56238e+06	2.31629e+06	637066	1.054e+06	1.16139e+06	491598	564278	195496	470044	941907	666688	300743	65.4815	95.5339	94.2997	108.22	0.320194	0.523998	0.42809		7.44119e+07	7.7095e+07	5.30893e+07	4.45444e+07	8.31633e+07	5.79621e+07	5.55494e+07	4.83635e+07	4.99405e+07	6.93736e+07	2.57581e+07	3.58808e+07	9.99207e+07	9.01144e+07	6.74597e+07	3.69116e+07	6.46232e+07	9.09299e+07
2049836	Cyclin dependent kinase 5	K.IGEGTY*GTVFK.A	Y15*	4.17689e+06	5.43627e+06	4.28623e+06	3.2394e+06	2.99257e+06	3.95022e+06	4.27094e+06	1.98094e+06	2.40157e+06	4.32036e+06	3.04906e+06	2.38333e+06	5.03883e+06	7.13169e+06	5251744	4.21276e+06	6.27459e+06	6.34283e+06	4.57318e+06	4.38055e+06	43.0447	28.398	21.4902	38.0851	0.354527	0.10439	0.228163		1.59503e+06	986485	912137	326083	1.04996e+06	876705	862983	217941	1.14435e+06	940022	427288	70630	2.20531e+06	1.46422e+06	1.63765e+06	431391	1.9805e+06	664989
2049693	Cyclin M3	R.GGGDPY*SDLSK.G	Y301	1.2315e+06	1.52473e+06	1.07838e+06	784543	460904	1.20689e+06	1.01934e+06	449253	407105	1.60619e+06	902979	373750	1.85928e+06	1.73879e+06	733180	1.26669e+06	2.1987e+06	1.54706e+06	1658030	1.04848e+06	75.6389	14.8587	37.4543	56.204	0.41142	0.0799692	0.274415		300565	121755	53655.9	20940	84329.3	79342.5	10246.4		81193.4	85950.9		15094	481648	210586	46547.1	26902.7	555091	111141
2050067	Cyclin M4	K.FDEHNKY*YAR.H	Y596	180087	386940	204465	137517	75897.3	131661	114506	47690.1	69660.8	359781	147472	109948	204301	563481	261196	166679	370490	492837	294684	225750	78.4567	49.1	42.5423	55.4831	0.465543	0.103068	0.27382		2787.61	10406.2												15194.5			2787.61	5617.93
2050227	Cysteinyl-tRNA synthetase	R.LHLY*NSLTR.N	Y32	1.53035e+06	1.94054e+06	1.40016e+06	1.81321e+06	1.3163e+06	2.10286e+06	1.44207e+06	2.19008e+06	42670.3	1.13536e+06	1.2921e+06	1.34004e+06	2.80589e+06	2.76863e+06	1.91498e+06	1.80309e+06	1.95653e+06	1.75532e+06	951484	1.91964e+06	76.0889	35.1364	28.5619	19.5597		0.328374	0.400602	0.334307	1.10209e+06	1.11457e+06	982034	1.38066e+06	755164	772590	913693	949530	734995	419925	965870	976494	1.27974e+06	1.24444e+06	771579	1.57096e+06	1.63848e+06	2.02132e+06
2049727	Cytoplasmic FMR1 interacting protein 1	K.CNEQPNRVEIY*EK.T	Y108	8.45861e+06	9.89938e+06	8.7182e+06	7.63866e+06	5.64682e+06	7.5199e+06	5.83942e+06	5772906	5.72318e+06	7.03701e+06	5.88162e+06	4.03098e+06	1.16682e+07	1.26005e+07	1.00834e+07	9.53642e+06	1.07962e+07	1.24401e+07	1.30683e+07	1.12143e+07	38.0981	30.6433	40.3481	43.3421	0.447034	0.297547	0.431491		7.71465e+06	9.12112e+06	7.69345e+06	6.70753e+06	4.16323e+06	6.5036e+06	5.16713e+06	4.49908e+06	5.25515e+06	6.24516e+06	5.1554e+06	3.55105e+06	1.11437e+07	1.24112e+07	8.87598e+06	8.92116e+06	1.02965e+07	1.13245e+07
2049937	Cytoskeleton associated protein 1	R.LGEY*EDVSR.V	Y98*	1.30428e+06	7.6556e+06	4.10698e+06	1.84585e+06	502187	7.01748e+06	1.75633e+06	992862	502599	5.16615e+06	4.675e+06	464532	1.74028e+06	9.85397e+06	4.36797e+06	3.82242e+06	2.47206e+06	8584800	5.62863e+06	2.10358e+06	74.5961	26.4501	40.3332	80.4095		0.0177651	0.0703018	0.428872	220594	123281	46959.7	66164.6	167535	19308.4	29129.3	83746.9	43705.2		109367	89517.2	146112	262438	6566.2	37313	525026	88096.4
2049677	DDX3	R.SDY*DGIGSRGDR.S	Y104*	578722	3.57636e+06	1.19419e+06	503944	352868	1.96972e+06	1.27012e+06	318378	349834	4.17833e+06	601285	437592	1.02583e+06	4.00929e+06	932900	558073	586360	4.14813e+06	1.97244e+06	701733	54.9476	30.0199	49.0963	32.5836	0.486557	0.00703178	0.0691654		124780	124794	23324.8	8435.15	82385.1	85651.2	11598.9	6341.66	39853.6	105793	6991.35	12632.5	258465	176957		6331.31	118416	130776
2050305	DDX3	K.DKDAY*SSFGSR.S	Y69*	433137	767955	623139	368137	371087	636974	511190	276568	295696	694416	766135	197827	542038	883642	461024	454672	523727	856789	754208	543481	27.5782	15.7411	25.6163	43.1281	0.360154	0.0415079	0.108691		15990.1	7523.85	6587.38	6396.77	7673.12	3650		5851.45	5897.52		6587.38		18619.7	6126.09		8355.39	31770	12795.5
2049905	DDX5	K.STCIY*GGAPK.G	Y202	512761	551310	518695	543584	429932	412633	363637	291878	318934	285646	349404	228445	650645	745832	562314	730501	651534	761129	799427	923512	32.3799	43.3903	40.6565	62.109	0.499566	0.487638	0.502443		363199	423977	410747	431238	213734	345529	309998	211796	286203	270706	341292	231984	470619	481972	391510	629607	482240	597700
2049992	Decapping enzyme hDcp1b	K.NLTQY*EQLK.A	Y133*	2.32494e+06	2.23141e+06	3.057e+06	2.14241e+06	2.30031e+06	1.81988e+06	2.3209e+06	2.1546e+06	1.92881e+06	1.15307e+06	1.81969e+06	1.37224e+06	2297658	2.75458e+06	4.28726e+06	2.64554e+06	2.773e+06	3.19813e+06	3.80015e+06	2.39726e+06	14.8796	41.2394	38.4212	25.727	0.439235		0.295687	0.530918	1.52492e+06	1.58721e+06	1.49868e+06	1.40578e+06	1.33831e+06	1.55928e+06	1.28418e+06	1.4659e+06	1.21189e+06	903280	1.06059e+06	845549	1.25773e+06	1.707e+06	1.72221e+06	1.67572e+06	2.29174e+06	2.1793e+06
2049897	Dedicator of cytokinesis 2	R.IKEEMSKDQPDY*AMY*SR.I	Y209Y212*	35935.4	424940	228059	97254.8	23704.8	229814	144830	86755.9		386218	281859	56499.3	27254.1	580186	203813	123380	56847.3	503543	281734	122385	50.638	35.9092	29.1851	32.9741		0.00897695	0.0119152	0.0499176			6547.33	3911.38				3911.38			6041.19
2050181	Dedicator of cytokinesis 2	R.IKEEMSKDQPDYAMY*SR.I	Y212*	2.63133e+06	1.55682e+07	7.48833e+06	3.24165e+06	728504	6.54915e+06	4.53875e+06	1.71198e+06	791214	1.41176e+07	4.94491e+06	1.52601e+06	4.23829e+06	2.05243e+07	8.97584e+06	5.23935e+06	4.76733e+06	2.10816e+07	1.14938e+07	4489247	82.5403	43.6297	44.5753	58.6139		0.0356969	0.093006	0.381974	253190	283682	49073.9	23620.7	87890.1	135991	31907.1	8372.48	94208.8	191879	7337.38		449132	364979	68830.2	53312.9	381529	441880
2050052	Diaphanous related formin 1	R.LHDEKEETAGSY*DSR.N	Y209	68541.4	65020.1	41660.7	49695.4	74684.7	39050.6	41887.2	44223.6	60294.2	130763	49063	31423.6	40137.1	29005.6	1764.1	68198	99049.6	61261.1	73928.6	54936.4	36.1647	70.5226	71.8474	31.4671	0.268391	0.319039		0.34546	62069.9	38964.1	27416.6	29909.4	42095.8	28388.8	32944.5	38426.6	53105.1	79797.4	21433	12630.1	61670.5	10845.1		29745.2	91408.2	36825.1
2050084	Diaphanous related formin 1	R.NDY*EARPQYYK.L	Y424	184593	159205	211877	149123	198659	108555	53865	84914.3	88338.4	109761	180061	46956	294797	167085	285048	211810	156579	251417	328532	252813	46.8031	42.2532	57.7677	66.2061	0.373198	0.431532	0.39717		139101	162283	177829	122564	134639	110432	95199.6	64434.4	58305.2	146402	89956	67700.7	202277	165750	168922	204266	161182	226550
2050236	DnaJ homolog subfamily C member 7	R.DYEKVY*QTEK.T	Y355	134159	117382	107628	101899	90088	123843	60257.8	57043.9	90255.4	109816	112282	28957.9	134135	127886	65472.3	157237	222156	107983	192498	164357	46.3765	8.48616	56.8863	67.7442	0.328374	0.339698	0.463657		114600	121061	132070	110111	43846.7	113246	81225.5	90836.1	95019	82778.8	95499.5	9210.6	123880	158295	214743	158533	195653	129922
2049681	Docking protein 1	K.SHNSALY*SQVQK.S	Y449*	1.49112e+06	2.39778e+06	1.555e+06	752903	593851	1.5987e+06	1.10451e+06	460907	419521	2.43069e+06	1.71525e+06	406335	2.36447e+06	2.58537e+06	1.57802e+06	968158	2.58663e+06	2.97637e+06	1.82223e+06	1.17621e+06	76.6241	24.1935	20.3551	50.3369	0.329674	0.0224063	0.0609802		263305	151118	79330.8	38627.5	132813	77903.7	88647.8	34377.8	94481.4	118393	73623.7	31652.2	377822	181829	69931	21301.3	448102	226347
2050030	Dual-specificity tyrosine phosphorylation regulated kinase 1A	R.KVYNDGYDDDNY*DYIVK.N	Y145*	1.38451e+06	1.23339e+06	1.27203e+06	2.2726e+06	1.55362e+06	147301	950970	4.20608e+06	469237	1.59051e+06	270195	1.29379e+06	1.69979e+06	2.1627e+06	2.23349e+06	1.88747e+06	1.8154e+06	1.03306e+06	1.63346e+06	1.70304e+06	44.7459	69.6018	66.7343	57.7597	0.419118		0.496484	0.235878	1.47966e+06	1.96937e+06	2.07773e+06	1.58125e+06	1.07385e+06	1.7643e+06	669167	1.29287e+06	1.59184e+06	1.95111e+06	1.11006e+06	1.02492e+06	1.53854e+06	2.96795e+06	2.83859e+06	1.56632e+06	1.7144e+06	1.1941e+06
2049735	Dual-specificitytyrosine phosphorylation-regulated kinase 2	R.VYTY*IQSR.F	Y382*	3.06804e+06	3.57846e+06	2.39268e+06	4.01882e+06	2.8046e+06	2.55139e+06	3.24195e+06	2.30455e+06	2.28407e+06	1.94117e+06	2.49826e+06	2.39828e+06	3.57873e+06	4.76968e+06	518933	4.84785e+06	3.60477e+06	5.05158e+06	3.31158e+06	6.52461e+06	20.8949	43.6655	54.4272	50.8553	0.315637	0.296602		0.258668	3.54669e+06	3.90567e+06	2.81482e+06	5.23693e+06	2.69405e+06	2.9118e+06	3.46395e+06	3.03121e+06	3.01846e+06	2.55963e+06	2.94805e+06	2.82175e+06	4.03328e+06	5.26303e+06	483990	6.16491e+06	4.44098e+06	4.88821e+06
2049751	Dynamitin	K.VHQLY*ETIQR.W	Y318*	1.20418e+06	1.55687e+06	1.28078e+06	1.01308e+06	1.16801e+06	884508	1.08532e+06	865437	915852	832414	1.06351e+06	507809	1308262	2.12693e+06	1258713	1.16658e+06	1.4246e+06	2.38362e+06	1.7156e+06	1.51248e+06	18.1852	52.253	23.6375	42.2672	0.324986	0.295626	0.281522		750238	1.15315e+06	954270	765437	701011	853054	822403	559144	644225	577898	824522	470814	703018	1.32494e+06	833625	986747	952700	1.85673e+06
2049750	DYRK1B	R.IYQY*IQSR.F	Y273*	9.17185e+08	9.77181e+08	8.63144e+08	9.79877e+08	8.32675e+08	6.90544e+08	7.44333e+08	6.18185e+08	6.68976e+08	5.89561e+08	6.07299e+08	6.02904e+08	1.07913e+09	1.32458e+09	9.86301e+08	1.27679e+09	1.08796e+09	1.30404e+09	1.11464e+09	1.42163e+09	22.1788	40.0692	26.5872	43.9436	0.452465	0.463657		0.476429	8.92131e+08	9.45632e+08	8.15286e+08	9.64922e+08	6.77181e+08	6.48393e+08	6.47965e+08	5.65929e+08	6.44727e+08	5.72062e+08	5.80688e+08	5.44919e+08	1.15959e+09	1.33519e+09	8.89321e+08	1.33206e+09	1.08702e+09	1.22688e+09
2049773	DYRK1B	R.IYQY*IQS*R.F	Y273S276*	1.00979e+06	1.00216e+06	1.21768e+06	1.10831e+06	1.08534e+06	1.01011e+06	918164	1.15439e+06	994642	892471	1.08598e+06	971504	585421	625779	1713334	841154	1.37375e+06	1.48026e+06	1.15323e+06	1.46619e+06	32.2671	35.6227	28.325	24.4499	0.527093		0.316736	0.407375	1.02382e+06	956535	867587	886633	639278	792834	668811	936974	749762	779813	850738	635467	1.05613e+06	950204	588946	870968	1.65013e+06	1.30329e+06
2049930	DYRK1B	K.HINEVY*YAK.K	Y63	420695	543221	363958	262385	351155	442008	377447	185674	296181	422728	328544	230827	562583	745302	296584	332683	472863	562846	453258	300357	28.522	27.3013	18.7358	25.342	0.0900368	0.0268072	0.113749		355244	378859	228653	161192	243584	257872	227856	161579	204839	367247	202150	162405	401704	504882	165298	157776	570850	385436
2050255	E3 ubiquitin-protein ligase CBL-B	R.TSQDY*DQLPSCSDGSQAPARPPKPRPR.R	Y889	200222	4.63025e+06	2.31929e+06	1.1829e+06	23068.5	4.73491e+06	1.41551e+06	479619	7935.54	1.91964e+06	1.65845e+06	415086	346616	5.10088e+06	2.97848e+06	1.594e+06	423268	6.76557e+06	3.22473e+06	2.24288e+06	107.714	43.4445	39.4219	75.2454		0.0261307	0.0388333	0.0920771	45362.7	133435	13268.3	9887.44		87951.4	6683.77			65525.3			14650.9	285890	19852.9	5217.23	76074.6	94374.1
2050000	EIF3S8	K.QGTY*GGYFR.D	Y881	2.69105e+06	3.03163e+06	2.13975e+06	1.28127e+06	1.37768e+06	2.25324e+06	1.23626e+06	727051	1.37535e+06	1.8447e+06		1.01767e+06	3.65156e+06	4.66318e+06	2.77134e+06	1.82715e+06	4.35959e+06	3.36541e+06	2.41165e+06	1.55321e+06	57.4187	41.6718	37.5205	38.9868	0.157617	0.0554854	0.19204		1.44813e+06	777201	278733	46645.4	825502	1.06985e+06	178749	24780.6	686391	728551	61055.6	72393.8	1.80565e+06	776017	379082	42761.8	2.47498e+06	534384
2050121	EIF3S8	K.QGTYGGY*FR.D	Y884	2.69105e+06	3.03163e+06	1.87796e+06	1.28127e+06	1.37768e+06	2.25324e+06	1.23626e+06	727051	1.37535e+06	1.8447e+06	1.09258e+06	1.01767e+06	3.65156e+06	4.66318e+06	2.77134e+06	1.82715e+06	4.35959e+06	3.36541e+06	2.41165e+06	1.55321e+06	57.4187	41.6718	44.6739	38.9868	0.157617	0.0554854	0.273531		1.44813e+06	777201	314113	46645.4	825502	1.06985e+06	178749	24780.6	686391	728551	202576	72393.8	1.80565e+06	776017	379082	42761.8	2.47498e+06	534384
2049703	Elongation factor 1 alpha 1	K.STTTGHLIY*K.C	Y29*	3.7415e+06	3.7592e+06	3.16062e+06	2.69066e+06	3.96686e+06	3.04677e+06	3.49356e+06	1.91906e+06	3.11817e+06	3.6485e+06	2.66359e+06	1.99137e+06	3.58804e+06	3.7785e+06	2.5777e+06	3.26342e+06	4.29295e+06	4.56303e+06	3.90762e+06	3.5888e+06	13.5141	16.5865	20.4696	31.9644	0.122617	0.128558	0.318551		3.355e+06	3.32303e+06	2.6234e+06	1.85481e+06	3.01609e+06	2.87775e+06	3.18506e+06	1.44207e+06	2.69579e+06	3.18033e+06	2.09919e+06	1.42598e+06	3.26205e+06	3.78826e+06	2.18247e+06	2.31388e+06	4.44606e+06	3.4458e+06
2049861	Elongation factor 1 alpha 1	R.EHALLAY*TLGVK.Q	Y141*	6.18899e+06	9.5672e+06	5.47134e+06	6.14642e+06	7.36427e+06	8.6573e+06	6.71772e+06	4.96466e+06	7.30799e+06	7.79348e+06	5.95697e+06	3.62005e+06	1.3316e+06	1.11257e+07	2.39857e+06	5.24249e+06	8.7521e+06	1.06924e+07	6.81212e+06	1.07585e+07	53.4242	16.7116	38.089	51.3353		0.22242	0.530918	0.487543	5.51832e+06	7.62019e+06	3.20621e+06	4.04806e+06	5.75593e+06	6.02496e+06	3.94555e+06	3.61832e+06	6.48008e+06	6.07275e+06	4.02886e+06	3.00196e+06	1310806	1.25373e+07	1.76875e+06	6.00375e+06	8.52646e+06	5.84573e+06
2049834	Elongation protein 3	R.NLHDALSGHTSNNIY*EAVK.Y	Y202*	3.77051e+06	4.45331e+06	3.78461e+06	3.05769e+06	2.90102e+06	4.20386e+06	3.25469e+06	2.08942e+06	2.63712e+06	2.53131e+06	2.37759e+06	1.93259e+06	4.28219e+06	6.39545e+06	5.05576e+06	3.57384e+06	5.26172e+06	4.6826e+06	4.45039e+06	4.63492e+06	32.5763	35.6956	31.7059	42.0413	0.336682	0.230825	0.336823		3.84806e+06	3.16454e+06	3.22863e+06	2.63864e+06	2.21197e+06	2.55478e+06	2017070	2.00504e+06	2.29345e+06	1.99559e+06	3.09586e+06	1.67428e+06	5.9261e+06	4.8111e+06	3.88381e+06	2.8376e+06	4.96072e+06	3.29669e+06
2050168	Elongation protein 3	R.GTGLY*ELWK.S	Y329	1.23627e+06	1.75402e+06	636164	1.00397e+06	1.75942e+06	2.02185e+06	989243	1.34539e+06	1.05362e+06	1.70353e+06	205587	965619	315428	1.53667e+06	713662	700902	1.81661e+06				57.0402	14.0534	62.4893	32.2668	0.304877	0.104333		0.279684	1.46727e+06	1.07832e+06	1.11978e+06	550508	1.79316e+06	1.93765e+06	940536	270315	1.4855e+06	1.34424e+06	805696	496269	587974	797525	589288	801959	2.00245e+06	233869
2049673	Ena vasodilator stimulated phosphoprotein like protein	R.ASVMVY*DDTSKK.W	Y18	304875	279506	303065	283163	375247	162515	261906	164869	259618	506036	244388	234173	262699	209167	332708	398851	321935	240308	373259	334761	18.0355	55.2281	19.9283	36.7232	0.387927		0.399788	0.499566	258507	236998	289699	264685	269414	102955	240312	135103	233272	398092	214488	156778	230705	264259	264246	412180	300638	182684
2049869	Enolase 2	R.AAVPSGASTGIY*EALELR.D	Y44*	3.49591e+07	3.22933e+07	3.91295e+07	3.34069e+07	4.70059e+07	3.20846e+07	2.77261e+07	4.51986e+07	2.08824e+07	2.73326e+07	3.76897e+07	1.8187e+07	36243022	2.40217e+07	4.51436e+07	3.47794e+07	3.5705e+07	4.57345e+07	4.59585e+07	3.54625e+07	30.6968	29.5796	21.6305	33.5474	0.470997		0.28538	0.525542	2.68656e+07	2.51133e+07	2.91088e+07	2.49077e+07	3.1993e+07	2.4152e+07	1.695e+07	2.85292e+07	1.57289e+07	2.03878e+07	3.17056e+07	1.64479e+07	3.01188e+07	2.00606e+07	3.37647e+07	2.79316e+07	2.96219e+07	3.58528e+07
2050176	Epsin 2	K.AGGS*PAS*Y*HGSTSPR.V	S192S195Y196	6719.77	225508	1.88011e+06	109867		116770	225469	47744.8		395703	183527	61873.8	6719.77	152761	6.61576e+06	176438		236799	495701	153411		55.0356	168.082	58.7298		0.154634	0.116325		5136.11	4229.91	19806.1	3492.15								3492.15	5136.11	4727.97	33957.4			3731.84
2050013	Erbin	R.RAQIPEGDY*LSYR.E	Y1104*	1.41532e+06	1.14357e+07	7.78612e+06	2.95579e+06	462455	8.78069e+06	6.08865e+06	1.83933e+06	838879	9.23128e+06	5.57664e+06	1.30403e+06	1.66601e+06	1.34173e+07	1.09645e+07	3.95271e+06	2.69393e+06	1.43134e+07	8.5147e+06	4.72706e+06	69.9207	24.7934	31.804	55.6122		0.0119152	0.0181437	0.178322	189838	317381	152709	320991	21932.7	235285	74543.7		33261	77453.4	69420.1	29640.5	483915	146615	54266.2	370293	220245	810171
2050040	ERK1	R.IADPEHDHTGFLTEY*VATR.W	Y204*	2.60658e+06	6.45949e+07	1.68695e+07	9.85747e+06	3.87632e+06	4.23483e+07	799645	3.63922e+06	3.01303e+06	4.77163e+07	2.48993e+06	6.94912e+06	1.06365e+06	9.73533e+07	2.50457e+07	1.18434e+06	2.47331e+06	7.09617e+07	3.91426e+07	2.76572e+07	45.2628	38.8927	109.73	122.742		0.00561924	0.296768	0.275085	516422		713432	702267			176311				810040		400920		373747	702267	631923
2050149	ERK1	R.IADPEHDHTGFLT*EY*VATR.W	T202Y204*	42575.9	1.93398e+07	4.4764e+06	3.66128e+06	42575.9	7.44638e+06	1.61209e+06	1.54049e+06		1.02352e+07	293012	847187		3.386e+07	6.54266e+06	6.7144e+06		2.58175e+07	9.45785e+06	5.54303e+06		65.2098	95.4681	79.2848		0.103218		0.505508			215675				215675
2050037	ERK2	R.VADPDHDHTGFLTEY*VATR.W	Y187*	1.74736e+06	3.94679e+07	2.29506e+07	1.40496e+07	138724	3.1617e+07	9.41413e+06	47068.1	528915	2.97939e+07	1.62364e+07	9.23978e+06	3.13947e+06	5.29631e+07	3.57452e+07	2.59019e+07	3.18232e+06	4.34977e+07	3.04066e+07	2.10097e+07	93.8595	27.5068	53.2225	83.0179		0.015168	0.0299043	0.343049	503720	1.2173e+06	143124	173141	27176		47959.5	88538.9		42698.7	116816	150833	980263	2.66632e+06	316293	181398		942889
2050042	ERK2	R.VADPDHDHTGFLT*EY*VATR.W	T185Y187*	1.81749e+06	3.62674e+07	7.5333e+06	8.0867e+06		4.00864e+07	1.47462e+07	7.98282e+06	2.90912e+06	3.62208e+07	8.04743e+06	5.8242e+06	1.82652e+06	2.40481e+07	2.85519e+06	1.24747e+07	716818	44714480	4.48436e+06	6.06512e+06	60.3129	24.4168	70.0201	38.0949		0.00897695	0.0872802	0.0316943	47788.1	63771.3		103419	47788.1	63771.3		103419
2050156	F actin capping protein beta subunit	R.STLNEIY*FGK.T	Y232	2.36923e+06	1.31379e+06	1.31927e+06	1.54292e+06	5.60389e+06	259841	1.17934e+06	1.21348e+06	1.66006e+06	3.48856e+06	1457665	2.14363e+06	2.04605e+06	687309	2467415	922769	166914	819458	172668	1.89182e+06	97.2327	111.843	71.5313	36.9617	0.42809		0.50942	0.318573	1.35372e+06	642767	815540	323355	2.90391e+06	737350	1.33164e+06	327392	1.90227e+06	1.40119e+06	285230	225176	330582	180743	744873	592646	278117	251786
2049923	FAK	R.YMEDSTY*YK.A	Y598*	135224	744720	438212	181593	26806.4	459665	327556	120523	30707.9	816637	372651	54189.5	175705	880439	417060	351576	307675	822138	635578	200085	99.268	25.8106	31.1624	70.5196		0.0364814	0.0736708	0.354527	6185.74	4682.36	11091.2	10862.8	5757.5			20639				7101.14	6671.26		11091.2	4848.25	6128.47	4682.36
2050289	FAK	R.YMEDSTYY*K.A	Y599*	135224	744720	438212	181593	26806.4	459665	327556	120523	30707.9	816637	372651	54189.5	175705	880439	417060	351576	307675	822138	635578	200085	99.268	25.8106	31.1624	70.5196		0.0364814	0.0736708	0.354527	6185.74	4682.36	11091.2	10862.8	5757.5			20639				7101.14	6671.26		11091.2	4848.25	6128.47	4682.36
2050079	FER	R.QEDGGVY*SSSGLK.Q	Y714*	795300	5.08991e+06	2.48385e+06	1.21528e+06	278352	3.50433e+06	1.52663e+06	834120	308518	4.36464e+06	2.20477e+06	487966	1.05189e+06	6.66651e+06	2.717e+06	1.99025e+06	1.54244e+06	5.82418e+06	3.487e+06	1.54879e+06	77.1099	27.9345	33.3197	55.9313		0.0171066	0.055948	0.305767	94338.9	88913.4	41978.6	13333.8	63516.9	76544.4			36762.8	37588	46997.6		70535.7	122889			206540	118632
2049943	Filamin B	R.SSTETCY*SAIPK.A	Y2502*	2.11794e+06	8.09283e+06	3.45488e+06	1.75652e+06	766277	4.31383e+06	1.76835e+06	897801	593248	4.37436e+06	2.83984e+06	450317	4.2345e+06	1.04868e+07		2.87023e+06	2.87772e+06	1.31963e+07	5.75644e+06	2.80772e+06	82.7232	55.2073	59.7403	71.9294	0.495334	0.0479277	0.237736		274220	193897	62044.3	57796.5	86819.5	17163.3	27369.3	51090.4	23334.9	95709.1	13345.6		642550	403222	62434.8	26492.9	344176	259493
2049805	Fodrin beta	K.IVSSSDVGHDEY*STQSLVK.K	Y777	4.28097e+06	5.19499e+06	4.23177e+06	4.09815e+06	3.96826e+06	3.96533e+06	3.82773e+06	3.31355e+06	3.23477e+06	3.46561e+06	2.69961e+06	2.70921e+06	4.3337e+06	6.63998e+06	5.19292e+06	5.55951e+06	5.58716e+06	6.70903e+06	5.20683e+06	4.81034e+06	22.9714	33.1236	28.5705	32.0872	0.46929	0.315329	0.499566		4.20167e+06	4.44926e+06	3.57018e+06	3.82274e+06	3.01034e+06	3.15408e+06	2.37333e+06	2.93987e+06	2.69385e+06	2.67407e+06	2.57683e+06	2.07102e+06	6.01016e+06	6.43251e+06	4.02693e+06	5.20627e+06	5.09233e+06	5.53636e+06
2050041	FYB	K.TTAVEIDY*DSLK.L	Y571*	5.60553e+06	2.74356e+07	9.93186e+06	7.77169e+06	2.6179e+06	2.24202e+07	1.22898e+07	5.49708e+06	2.37348e+06	2.42275e+07	1.60735e+07	3.42516e+06	2.63447e+06	3.45762e+07		1.66119e+07	1.47963e+07	2.85184e+07	1.43226e+06	5.55266e+06	109.326	19.6968	76.5224	76.8949		0.0209564	0.40183	0.336682	1.73566e+06	1.46755e+06	2.11513e+06	2.31316e+06	2.49667e+06	1.03688e+06	198489	819174	1.8567e+06	2.36739e+06	5.76237e+06	4.32877e+06	1441000	1.60963e+06		3.10861e+06	1.14829e+06	856283
2050188	FYB	R.NEEGKY*GYVLR.S	Y801*	411990	1.48849e+06	1.06427e+06	616223	171278	607875	742494	251486	68149.9	774926	736092	207017	527355	2.08787e+06	1274010	993864	881176	2.48328e+06	1.5045e+06	1.01253e+06	89.6891	62.9452	36.3518	72.5825		0.100355	0.107486	0.354619	48781.5	47380.8	107886	56016.7		14853.1			41195.7	21872		19688	47161.3	139911			57987.7	12887.4
2049720	Fyn	R.LIEDNEY*TAR.Q	Y420*	7.21711e+08	2.05842e+09	1.15955e+09	6.26456e+08	2.79453e+08	1.8412e+09	6.2597e+08	3.61816e+08	2.58711e+08	1.40158e+09	8.52293e+08	2.8887e+08	1115899390	2.8741e+09	1.26043e+09	1.06393e+09	1.23278e+09	2.11679e+09	1.89951e+09	7.91203e+08	72.729	30.0438	48.1927	58.4718	0.524776	0.0299043	0.172684		2.12443e+08	2.39084e+08	8.80571e+07	3.10051e+07	7.45889e+07	2.38481e+08	4.91741e+07	2.4379e+07	6.61028e+07	1.24964e+08	5.42584e+07	2.26768e+07	3.5322e+08	3.74604e+08	9.18324e+07	4.30456e+07	3.55859e+08	2.18286e+08
2050142	Fyn	K.WTAPEAALY*GR.F	Y440*	755736	1.48647e+06	1.5244e+06	1.33456e+06	1.14363e+06	1.21399e+06	1.98965e+06	1.12233e+06	193652	1.71684e+06	1.7405e+06	936020	1.26198e+06	1.64146e+06	1.76155e+06	2.93695e+06	423673	1.3736e+06	605913	342927	69.7237	15.7329	40.8443	83.83		0.123525	0.178558	0.339698	640265	505676	244329	199454	936700	559943	409053	268468	560934	210973	183209			754847		130440	423160	496938
2050180	GART	K.GYPGDY*TK.G	Y348*	2.17501e+06	1.85983e+06	2.43608e+06	2.665e+06	2.23624e+06	1.21538e+06	1.62968e+06	1.25969e+06	1.92129e+06	2.12065e+06	1.4822e+06	1.37256e+06	1.91087e+06	2.55101e+06	2.66473e+06	4.8077e+06	2.63163e+06	1.55229e+06	3.9677e+06	3.22004e+06	15.6229	31.8954	47.1524	63.3268	0.304305		0.350901	0.390057	1.69793e+06	1.46927e+06	1.9203e+06	1.99376e+06	1.48547e+06	1.00094e+06	1.20043e+06	1.05089e+06	1.38624e+06	1.82599e+06	1.1948e+06	1.16435e+06	1.7204e+06	1.97575e+06	2116749	3.55889e+06	2.19961e+06	1.07439e+06
2050347	GDP dissociation inhibitor 2	R.TDDYLDQPCY*ETINR.I	Y203*	1.62925e+06	1.31272e+06	877896	1.08635e+06	1.95332e+06	230621	1.17854e+06	1.64942e+06	753776	1.23695e+06	577249	263020				1.34661e+06	2.18064e+06	2.47059e+06			47.0556	85.4642		67.0983	0.303502	0.51998		0.530918	944154	1.74091e+06	385539	657766	631969	1.75817e+06	475225	949282	676551	1.07753e+06	279321	415681			614669	698655	1.52394e+06	2.38704e+06
2050264	GIT1	R.LQPFHSTELEDDAIY*SVHVPAGLYR.I	Y545*	744444	8.08254e+06	3.58021e+06	794386	747107	3.67791e+06	649951	413722	582990	5.41277e+06	3.41551e+06	166891		8.10975e+06	5.28412e+06	1.90934e+06	903234	1.51297e+07	4.97126e+06	687588	21.5112	62.3514	59.1455	97.3242	0.43496	0.0202749	0.0989061		59984.6	152896	266289	166590	42379.2	97718.9			77589.9	39181.4		196335			266289			321787
2049741	Glucocorticoid receptor DNA binding factor 1	R.NEEENIY*SVPHDSTQGK.I	Y1105*	3.8199e+07	5.4867e+07	3.6727e+07	2.67464e+07	3.04541e+07	3.90078e+07	2.68353e+07	2.02795e+07	2.61595e+07	4.10227e+07	2.61907e+07	1.88057e+07	5.06275e+07	6.40001e+07	4.16165e+07	3.08378e+07	4.55549e+07	7.54373e+07	5.22655e+07	3.70626e+07	30.7348	32.4285	34.2326	32.597	0.189048	0.047484	0.236984		2.41357e+07	2.85748e+07	1.83319e+07	1.30451e+07	1.5535e+07	2.21543e+07	1.33719e+07	1.08692e+07	1.59717e+07	2.12225e+07	1.3412e+07	1.02193e+07	3.49227e+07	3.37184e+07	1.98489e+07	1.39526e+07	3.01135e+07	3.72039e+07
2049685	Glucose-6-phosphate dehydrogenase	R.VQPNEAVY*TK.M	Y431*	4.84487e+07	5.05262e+07	4.41372e+07	4.34689e+07	5.30482e+07	4.06572e+07	4.8005e+07	3.40537e+07	3.75558e+07	4.46242e+07	3.89182e+07	3.30117e+07	5.01227e+07	6.0262e+07	3.50493e+07	4.74059e+07	5.30679e+07	5.65617e+07	5.45762e+07	5.94041e+07	15.2586	18.5467	19.9996	28.7157	0.354619	0.314517	0.499566		4.11653e+07	4.35873e+07	3.66221e+07	3.76839e+07	3.67474e+07	3.47815e+07	3.77438e+07	2.77483e+07	3.0597e+07	3.76399e+07	3.1036e+07	2.79825e+07	4.8386e+07	5.44773e+07	2.93223e+07	4.32239e+07	4.89308e+07	4.74506e+07
2050334	Glucose-6-phosphate dehydrogenase	K.RVGFQY*EGTYK.W	Y533*	2.03609e+06	2.81656e+06	2.05413e+06	1.12353e+06	2.34213e+06	1.7935e+06	1862575	948928	1.68977e+06	2.12674e+06	870496	954940	1.67867e+06	5.16028e+06	2.70659e+06	692606	2.43381e+06	2.18572e+06	2.77686e+06	1.89764e+06	20.0412	55.8125	43.4132	47.2051	0.0640943	0.0610313	0.173179		2.05855e+06	1.47345e+06	1.28899e+06	1.22508e+06	1.80326e+06	1.07539e+06	1.55136e+06	962998	1.59132e+06	1.58907e+06	1.18886e+06	825958	2.53675e+06	1.79398e+06	1.04366e+06	1.65071e+06	2.30289e+06	1.43537e+06
2049867	Glycogen debranching enzyme	R.EAMSAY*NSHEEGR.L	Y584*	1.65171e+06	1.90011e+06	1.79977e+06	1.38908e+06	717970	944288	852228	839087	674550	2.00696e+06	1.0462e+06	829166	2.79341e+06	2.7035e+06		1.95842e+06	2.42092e+06	1.94571e+06	3.50089e+06	1.92965e+06	67.4351	38.103	82.0324	46.1403	0.507806	0.310762	0.476036		550046	248092	117398	92202.2	212447	162017	67870.7	55355.2	250517	235016	102697	79755.4	1.01046e+06	381766	4128.8	112575	726755	213569
2049789	Glycogen synthase kinase 3 beta	R.GEPNVSY*ICSR.Y	Y216*	1.10007e+09	1.30578e+09	1.20441e+09	1.05747e+09	6.62369e+08	7.95526e+08	7.60174e+08	8.40961e+08	6.98901e+08	6.1728e+08	7.10092e+08	5.91372e+08	1.67704e+09	1.73614e+09	1.84357e+09	1.33956e+09	1.36197e+09	2074192545	1.5038e+09	1.45797e+09	45.5729	54.3331	46.4725	38.7642	0.522493	0.444919	0.465504		9.43851e+08	1.06333e+09	9.54569e+08	7.61223e+08	4.78272e+08	7.11369e+08	5.90074e+08	5.93154e+08	6.07543e+08	5.3907e+08	5.85485e+08	4.16975e+08	1.52182e+09	1.44843e+09	1.39276e+09	1.00694e+09	1.16777e+09	1.55446e+09
2050262	Glycogen synthase kinase 3 beta	R.GEPNVSY*ICS*R.Y	Y216S219*	5.50864e+06	8.43256e+06	2.18433e+06	5.24761e+06	2.28304e+06	5.52671e+06	3.58978e+06	3.16617e+06	4.01166e+06	3.57735e+06	3.96778e+06	3.1386e+06	7558610	1.20214e+07	1.09957e+06	9.8995e+06	8.18125e+06	1.26047e+07	80167.7	4.78618e+06	51.3353	54.0429	86.7026	60.894	0.186447	0.124266		0.191712	3.99755e+06	5.10141e+06	1.34315e+06	3.46533e+06	696449	3.93059e+06	2.24358e+06	3.41403e+06	1.86871e+06	1.37989e+06	2.92378e+06	1.97957e+06	7.46915e+06	8.83519e+06	168681	4.72714e+06	5.95591e+06	6.25996e+06
2050242	GNAI2	K.IIHEDGY*SEEECR.Q	Y61	100750	182513	124791	65845	19636.6	99784.1	42509.7	15641.7	33152.3	124509	75911.2	37486.1	188518	247955	214500	96570.5	161692	257803	166243	113682	86.084	44.9148	63.6472	71.0018	0.451098	0.0960429	0.262014		57842.8	55110.4	27622.4	18120	6365.47	16136.7	5859.84	10518.9	38895.4	35915	7237.3		105627	112908	22254	17002.7	80483.7	55481.8
2050116	Golgi autoantigen, golgin subfamily A, 4	K.NVY*ATTVGTPYK.G	Y2148	1.82386e+06	2.61901e+06	1.39342e+06	416064	660319	1.76976e+06	612153	395614	392376	1.64238e+06	1.15406e+06	174413	2.66594e+06	3.32711e+06	1.774e+06	790583	3.57682e+06	3.73679e+06	2.03347e+06	303645	84.8513	40.8027	45.8061	63.8493	0.125023	0.0135654	0.0503524		144129	49815.2	82627.9	23011	113129	40400.9	11697.5	27678.8		40582.8	53182.8	18343.2	60225.9	58477.7			259031	59799.3
2050208	Golgi specific brefeldin A resistance factor 1	R.GYTS*DSEVY*TDHGRPGK.I	S1318Y1323*	399402	612719	355524	142884	101432	555153	93053.3	71796.1	64889	468507	340915	73492.8	687735	923046	499213	317199	743552	504171	488915	109049	91.6817	34.2601	53.2554	82.2149	0.310762	0.0208727	0.159168		151272	16762		8262.13		19772.4				8248.76			77462.3				225081	22264.8
2050353	Golgi specific brefeldin A resistance factor 1	R.GYTSDSEVY*TDHGRPGK.I	Y1323*	640653	451299	258723	182099	322864	52668.8	222771	42947.4	433328	368810	267100	65236	989898	682437	196886	325754	816522	701278	348134	294460	49.1025	67.8908	25.6199	81.626	0.0738865	0.287362	0.249411		248071	96417.5	36485.9	24489.8	36350.7	63821.5	22688.9	10727.9	3946.43	49888.9	20206.7	50359.9	425699	160922	15789.2	14187.2	526287	111038
2049847	Golgin 84	K.NTDYTELHQQNTDLIY*QTGPK.S	Y54*	3.03865e+06	2.6773e+06	1.99917e+06	1.60795e+06	1.46943e+06	1.44868e+06	1.68618e+06		1.45072e+06	1.71121e+06	1.79258e+06	1.3635e+06	4.40783e+06	4.39041e+06	2.819e+06	1.82645e+06	4.8266e+06	3.15889e+06	1.69894e+06	1.63391e+06	60.2502	51.0746	27.4417	14.4636	0.268417	0.246265	0.264954		1.08633e+06	325793	119789	148606	151786	99103.6		133952	149902	115345	87430.2	183392	1.47403e+06	615194		53829.9	2.56961e+06	473527
2050164	GRP1 associated scaffold protein	R.LVHGLVVKDPSIY*DTLESVR.S	Y237	1.72891e+06	3.95702e+06	2.25247e+06	1.4653e+06	1.61291e+06	1.73092e+06	986645	162633	1.8979e+06	1.66522e+06	1.41716e+06	925590	668800	5.03802e+06	2.77177e+06	1.18345e+06	2.73604e+06	7.39392e+06	3.83432e+06	3.58951e+06	49.3073	70.2603	57.7256	101.071	0.359463	0.169503	0.287622		526439	275759	159141	95635.1	62736	460796	69586		864940	99620.1	128805			332188	279031	95635.1	651642	210433
2050128	GTPase IMAP family member 1	K.MATDEENVY*GLEENAQSR.Q	Y14*	1.03846e+06	885715	1.68962e+06	852614	973212	1.05834e+06	1.36137e+06	2.11125e+06	1.04695e+06	1.20121e+06	3069210	88927.5	782722	857966	79724.3	859665	1.35096e+06	425343	2.24817e+06	350616	22.7464	38.1233	75.7533	105.328	0.295626	0.367153	0.402821		121216	55296.1	135348	102277	38744.5	63063.1		81056.6	104160			200416				75928.3	220743	47529.1
2050234	GTPase IMAP family member 4	R.IREEY*EEKIR.K	Y259	467991	756880	403337	340751	252252	441700	289330	238622	284720	576015	306003	209218	669583	1.03109e+06	484705	455249	665407	978716	533310	459915	49.3076	38.6292	30.6959	39.7507	0.348664	0.0672698	0.36205		73807	108862	42385.4	58222.3	42050.7	25912.2	35003.8	46192.4	6098.54	91215.8	10211.2		146139	184565	19248.2	57447.8	100940	133757
2050337	H2B Histone family, member E	R.KESYSVYVY*K.V	Y43	584459	1.30707e+06	422955	612970	812574	29904.9	222613	157738	89711.5	535065	354934	550273	539666	1.22487e+06	945668	993767	895886	3.43844e+06	168606	750103	62.1478	114.987	84.4436	57.677	0.449774	0.451098		0.367153	627757	802249	545528	429301	533827	541441	448921	190776	478482	632606	545712	292056	879086	1.04251e+06	557214	570600	619633	992440
2050036	H4 Histone family, member A	R.ISGLIY*EETR.G	Y52*	999442	1.20298e+06	787661	689802	1.92332e+06	1.79616e+06	1.77274e+06	861040	1.23748e+06	1.51842e+06	775271	900268	399985	369678	263034	817385	436983	1.12765e+06	339603	180515	72.7484	51.4993	88.1581	49.4647	0.407375	0.293857	0.529028		732890	705767	699468	426592	1.41005e+06	943583	1.01511e+06	728850	1.21375e+06	1.05542e+06	846959	404311	226552	243822	315767		81211.4	580243
2049885	Heat shock 40 kDa protein 4	R.HYNGEAY*EDDEHHPR.G	Y381*	223723	896590	579447	327844	142941	710218	483505	303663	181194	1.21077e+06	626603	138565	265795	768798	620772	460190	304962	896571	586907	408959	33.3536	24.9211	11.4441	43.3185		0.00897695	0.0125931	0.304305	160815	156518	88372.6	107996	92689.6	92569.2	89919.7	123824	84032.1	170708	88806.7	46605.5	176271	148982	77562.7	84633.1	290267	213811
2049853	Heat shock 70kDa protein 4	K.LKKEDIY*AVEIVGGATR.I	Y336*	3.69388e+06	5.48098e+06	3.81952e+06	3.87182e+06	4.25645e+06	33300.7	4.27702e+06	3.86763e+06	4.23461e+06	5.10647e+06	4.07309e+06	1.97653e+06		7.99804e+06		3.60019e+06	2.59058e+06	8.78612e+06	3.10845e+06	6.04292e+06	25.8685	72.2745	16.342	43.1654	0.445534		0.439235	0.431532	2.77762e+06	4.37013e+06	3.52844e+06	3.37174e+06	3.83504e+06	179772	3.29841e+06	4.13981e+06	4.17627e+06	3.93289e+06	3.20505e+06	1.45666e+06	170052	6.88261e+06		3.55272e+06	2.9291e+06	6.48524e+06
2049911	Heat shock 70kDa protein 4	K.NKEDQY*DHLDAADMTK.V	Y723	158961	423592	228858	82265.4	64948	282464	127409	32870.1	6899.04	353427	260840		235270	560291	292222	106953	328725	498186	234961	106973	93.7348	30.199	31.2729	51.9995	0.525275	0.0224063	0.0705563		34039.8	8959.76	6642.66			4742.6	6412.95			14276.8	4263.17		10434.5	7859.9	6688.3		57645.1
2050065	Heterogeneous nuclear ribonucleoprotein A/B	K.EVYQQQQY*GSGGR.G	Y240	45988.1	132490	64558.5	60955.5	40946.6	80177.3	53099.6	62108.1	56709.9	141038	94410.4	30452.8	5781.43	141717	38936.6	89998.8	80514.4	167027	71787.4	61262.1	68.1762	27.8608	37.2098	39.9088		0.101224	0.304305	0.334742	80284	104103	104303	80879	81879.2	39276.3	42657	36779.1	12798.2	39711.7	44860.8	37689.5	146338	226998	132992	112619	80120.8	110426
2050178	Heterogeneous nuclear ribonucleoprotein A0	K.KAVPKEDIY*SGGGGGGSR.S	Y180*	365427	735198	672289	465411	295528	514522	583751	329365	262988	871372	834220	367113	499152	708527	440223	334091	404041	846372	830964	831075	29.4533	22.2549	28.8803	52.5028		0.0301554	0.0588486	0.371541	106680	105431	35454.8	54324.1	81540.2	72417.9	73272.8	49050.1	54866.9	56938.8	28067.9	48506.6	172174	158830	12581.2	30933.8	118138	133537
2049663	Heterogeneous nuclear ribonucleoprotein H3	R.DGMDNQGGY*GSVGR.M	Y296*	514565	1.32344e+06	1.52299e+06	1.37689e+06	207829	451063	698406	336211	206577	2354415	1.12382e+06	512982	851904	1.25062e+06	1.50548e+06	2.43053e+06	791950	1.23766e+06	2.76426e+06	2.22783e+06	69.137	59.1213	58.4873	80.2592		0.137395	0.0885609	0.23374	152444	96093.5	79803.6	79190.5	56159.5	20437.4	8951.15	22889.4	55643.7	142789	16810.2	34326.4	268011	133907	106080	151211	229963	87240.6
2050321	Heterogeneous nuclear ribonucleoprotein K	R.GGDLMAY*DRR.G	Y323	82526.9	172231	132757	78420.7	70622.7	159516	91853.3	27091	55131.1	270542	198753	20080.9	58098.1	127895	77540.1	148581	146256	130970	162881	117930	52.1202	38.9415	43.4567	82.3836	0.414068	0.125023	0.218571		50210.3	40539.3	36054.4	43226.1	37658.6	22544	13583	19703.1	56603.9	71059.5	28846.4	10941.3	24968	2804.93		93162.4	81610.6	65749
2050055	Heterogenous nuclear ribonucleoprotein A1	R.NQGGYGGSSSSSSY*GSGR.R	Y366	99713.1	110345	141859	206413	81334.5	53438.7	93246.1	37993.2	53989.4	244518	128578	31445.2	68694.9	86439.7	147640	426711	194834	56985.3	197971	329503	64.5759	82.163	30.7851	97.9616		0.525542	0.225566	0.463231	102377	74388.3	117033	190827	83992.4	38926.6	83965.6	34163.4	66700.5	149683	74573.4	39330.4	96880.7	57583.6	126473	384220	161933	51359.5
2050057	Heterogenous nuclear ribonucleoprotein A1	R.NQGGY*GGSSSSSSYGSGR.R	Y357	61106.1	66844.1	65367.2	109329	71949.2	45208	62459.4	34936.8	34908.5	125313	71614.2	30304.3	43992.2	61703.9	31330.9	193878	93574.4	35151.4	96064.5	178197	43.8199	60.5693	40.9377	81.2469		0.507806	0.495334	0.41142	56244.2	34208.8	53223	91525.6	51762.7	34867	23029	17954	38648.3	77861	44516.1	23743.8	50835.7	12782.3	66955	167907	83730	11324.8
2050132	HGAL	R.SPEDEY*ELLMPHR.I	Y148	1.16047e+06	2.57352e+06	3.09394e+06	2.50328e+06	671806	3.25548e+06	3.39556e+06	3.20472e+06	426795	3.64897e+06	3.45386e+06	1.98115e+06	1.14332e+06	1.81322e+06	1.40329e+06	2.03049e+06	2.39996e+06	1.5764e+06	4.12303e+06	2.79676e+06	75.6762	40.0938	37.959	23.9053		0.10439	0.0799736	0.0844527	153782	78409.3	110294	97229.3	81009.5	102641	36530.3	51578.3	40828.4	80965.2	48065.6		95820.2	51621.9			397469
2049762	HIP14	K.ATQYGIY*ER.C	Y70	4.20971e+06	3.77034e+06	3.29e+06	2.29087e+06	4.35807e+06	2.73435e+06	2.90803e+06	2.1061e+06	2.4381e+06	3.08092e+06	2.30701e+06	1.20536e+06	4.39677e+06	4.21411e+06	3.22976e+06	2.61395e+06	5.64591e+06	5.05197e+06	4.71518e+06	3.23807e+06	31.4491	28.1861	31.1307	37.5	0.101104	0.118038	0.20537		3.03214e+06	2.95313e+06	2.09864e+06	790369	2537340	3.00337e+06	2.16261e+06	1.04673e+06	1.87245e+06	2.31201e+06	1.57193e+06	667202	4.22497e+06	3.34082e+06	2.12604e+06	612276	3.49381e+06	3.15632e+06
2050343	HIP14	K.GY*DNPSFLR.K	Y286	2.82483e+06	2.40071e+06	1.88589e+06	1.22471e+06	1.93825e+06	1.81645e+06	1.32276e+06	910726	1.98882e+06	1.51852e+06	1.13516e+06	509703	3.92119e+06	3.15187e+06	1670692	1.88316e+06	3.45104e+06	3.11601e+06	3.41495e+06	1.59525e+06	35.8639	35.6342	55.3181	51.2238	0.0738865	0.113749	0.270547		1.58197e+06	1.17857e+06	677008	401091	1.21228e+06	1.41065e+06	796027	331150	1.3722e+06	785478	554028	169941	2.35588e+06	1.64648e+06	355624	771175	1.38754e+06	871673
2049723	HIPK1	K.AVCSTY*LQSR.Y	Y352*	3.37336e+07	4.02088e+07	3.59759e+07	3.36077e+07	2.18455e+07	3.26032e+07	2.31797e+07	2.08725e+07	1.93779e+07	2.2251e+07	2.40878e+07	1.86338e+07	4.99279e+07	5.18295e+07	4.25488e+07	4.38812e+07	4.37829e+07	5.41514e+07	5.40873e+07	5.10433e+07	45.6255	38.254	41.7345	48.4667	0.526854	0.394713	0.47535		3.69077e+07	4.39416e+07	3.77313e+07	3.59586e+07	1.98972e+07	3.62091e+07	2.24029e+07	2.13022e+07	2.09529e+07	2.31542e+07	2.53752e+07	2.00975e+07	5.83163e+07	5.98049e+07	4.34328e+07	5.04631e+07	4.84642e+07	5.65983e+07
2049739	HIPK1	K.AVCSTY*LQS*R.Y	Y352S355*	390835	434150	765648	511748	297926	240603		400002	318808	127467	238795	310460	564164		915680	764787	382442	934378	1.14247e+06	571742	30.9631	100.631	61.4052	39.1845	0.446499		0.331406	0.348664	492051	563841	779950	581305	210182	316325	384846	405485	343670	279210	420191	293111	927829	875906	906549	903202	486523	783925
2050171	HLA DR associated protein I	K.LLPQLTYLDGY*DR.D	Y148	1.53761e+06	2.30946e+06	647072	1.04989e+06	1.9406e+06	1.68513e+06	635027	350345	1.4592e+06	1.27153e+06	610883	376499	689723	2.51913e+06	689864	1.56154e+06	2.06093e+06	3.76206e+06	652513	1.91117e+06	40.464	47.5716	5.13758	76.7209	0.0476957	0.0141375		0.438851	800428	1.09247e+06	503968	970386	372430	704910	315674	1.44532e+06	739187	1.18885e+06	692558	138078	440945	1.34201e+06	507562		1.64915e+06	1.1341e+06
2049728	Homeodomain interacting protein kinase 3	K.TVCSTY*LQSR.Y	Y359*	3.11685e+06	3.42187e+06	2.98525e+06	2.60134e+06	1.97227e+06	2.08059e+06	1.91604e+06	1.5751e+06	1.82993e+06	1.62477e+06	1.78131e+06	1.15701e+06	4.89505e+06	5.36813e+06	3.79647e+06	3.01692e+06	3.77017e+06	4.61399e+06	4.44715e+06	4.65632e+06	47.4253	53.9854	44.8921	60.923	0.402654	0.381232	0.423325		4.62119e+08	1.31309e+09	7.40147e+08	4.00558e+08	1.82111e+08	1.18052e+09	3.92535e+08	2.3127e+08	1.64834e+08	8.96499e+08	5.42808e+08	1.82714e+08	7.133e+08	1.8285e+09	8.11133e+08	6.82958e+08	7.88232e+08	1.34686e+09
2049760	Hrs	R.VCEPCY*EQLNR.K	Y216*	1.35508e+06	1.47713e+06	1.62186e+06	984386	762491	1.07831e+06	691665	717205	730552	750460	652535	722966	2.56253e+06	2.34191e+06	2.31772e+06	1.23552e+06	1.36473e+06	1.73783e+06	2.8255e+06	1.26186e+06	63.1844	47.9169	68.8235	31.023	0.390256	0.271161	0.359095		1.16058e+06	1.13891e+06	1.33175e+06	810544	518507	654867	664549	455064	673196	710079	584612	694354	2.55476e+06	1.62148e+06	2.28278e+06	905661	895853	1.56921e+06
2050313	Hrs	K.STYTSY*PK.A	Y289	3376.22	18696.6	90072.6	244335			38801.2	16575.8		18696.6	64271.2				77928.4	495835	3376.22		179289	220595			68.4431	98.4344				0.431491	4941.48	5310.19		3074.48	4941.48					2764.8								7855.57
2049774	HSP90A	K.HIY*YITGETK.D	Y492	1.19699e+06	1.10009e+06	800032	833165	1.02971e+06	997615	715425	648947	963647	967563	957039	627788	1.11644e+06	1.15433e+06	556707	987009	1.67818e+06	1.28084e+06	970958	1.06892e+06	27.3046	13.2436	25.0232	27.3138	0.104231	0.0990219		0.495623	1.21376e+06	1.39341e+06	775815	882011	825567	1.05236e+06	456566	685447	883534	666842	913923	606889	1.82858e+06	1.64792e+06	756072	888907	1.31735e+06	2.20652e+06
2049826	HSP90B	K.SIY*YITGESK.E	Y484*	4.28872e+06	4.81081e+06	3.30917e+06	4.27615e+06	4.74524e+06	4.27758e+06	4.08737e+06	4.03981e+06	3.67027e+06	4.83351e+06	3691120	3.0497e+06	4.67555e+06	5.91466e+06	327336	4.60109e+06	4.06382e+06	4.2175e+06	5.13086e+06	5.414e+06	11.9737	16.3469	62.8124	23.2304	0.314517	0.27382		0.320194	2.43687e+06	3.9977e+06	1.90048e+06	1.76711e+06	2.88559e+06	4.51105e+06	3.82606e+06	2.6045e+06	2604360	4.19344e+06	1.88807e+06	863520	1.58863e+06	3.28861e+06	120050		2.6689e+06
2050163	HSP90B	R.LVSSPCCIVTSTY*GWTANMER.I	Y596	1.05061e+06	3.69663e+06	2.85301e+06	1.21358e+06	861025	3.39323e+06	543861	1.70697e+06	822801	1.50287e+06	328410	855520	975415	6.06881e+06	5.40988e+06	1.77941e+06	1.54318e+06	3.82163e+06	5.12991e+06	512405	31.8602	50.7233	97.9489	51.7545		0.0318604	0.424858	0.499566	233604	304490	566634	114195	39434.1	76895.1		110041	201241	40195.1	79370.3	82405	320831	274968	600667		372909	825900
2050131	Integrin beta 1	K.WDTGENPIY*K.S	Y783	1.86689e+06	2.88085e+06	2.60706e+06	1.18524e+06	1.05279e+06	2.18898e+06	1.17887e+06	1.23338e+06	779251	2.40258e+06	3.52644e+06	713059	3.10799e+06	4.97291e+06		1.60929e+06	2.52754e+06	1.95894e+06	3.11586e+06		60.4637	48.8197	48.0911	37.9712	0.357535	0.0752442	0.181794		319070	353028	240378	148150	292554	196772	445298	104062	427388	217637	110268	167126	102398	463826		234799	453940	533878
2050001	Intersectin 2	K.REEPEALY*AAVNK.K	Y967*	1.31374e+06	7.25029e+06	4.81982e+06	1.1704e+06	854649	7.70444e+06	4.24696e+06	903430	85059.1	5.38821e+06	5.28926e+06	239683	1.38075e+06	8.33409e+06	5.05475e+06	2.20744e+06	2.93449e+06	7.57443e+06	4.68832e+06	1.33106e+06	91.6774	17.7227	9.43985	70.4349		0.054371	0.0844527	0.494554	101323	80434.9	82478	44120.5	18300.3	121403		41923.5	65586.6	23948.5	115671		61743.9		58800.5	46317.4	259660	95953.7
2050159	Intersectin 2	K.LIY*LVPEK.Q	Y552*	1.1646e+07	1.49879e+07	2.21184e+07	1.1549e+07	9.68455e+06	1.13154e+07	2.57577e+07	1.33441e+07	6.31569e+06	2.17359e+07	1.84517e+07	9.19069e+06	1.22496e+07	1.19123e+07	2.2855e+07	2.00569e+07	1.83341e+07	1.49879e+07	2.14091e+07	3.60428e+06	43.6019	31.8778	13.7467	60.0493	0.486007	0.309766	0.106993		6.16774e+06	4.23026e+06	1.07182e+06	676880	8.3159e+06	3.89009e+06	2.43084e+06	1.24548e+06	2.07166e+06	8.24039e+06	577183	250083	7.05914e+06	3.27685e+06	231374	535079	7.22426e+06	1.5137e+06
2049730	IQ motif containing GTPase activating protein 1	K.LQQTY*AALNSK.A	Y1510*	1.40012e+06	1.34845e+06	1.35268e+06	1.36313e+06	1.18676e+06	1.00826e+06	1.23398e+06	944349	965776	820268	1.06106e+06	753705	1.84358e+06	2.17142e+06	1.41862e+06	1.68956e+06	1.60438e+06	1.39384e+06	1.69704e+06	2.06492e+06	28.3465	44.3728	20.1135	45.3381	0.479328	0.532457	0.48992		1.57602e+06	1.70261e+06	1.65994e+06	1.61377e+06	904317	972625	1.23995e+06	879033	865147	828395	932135	863924	2.72277e+06	2499180	2.04347e+06	2.27366e+06	1.81183e+06	2.51025e+06
2050043	ITK	R.FVLDDQY*TSSTGTKFPVK.W	Y512*	6.13421e+06	6.72647e+07	7.91716e+06	6.04695e+06	3.59023e+06	6.06912e+07	1.28054e+07	4.49616e+06	2.42327e+06	5.46138e+07	1.415e+07	1.73062e+06	4.26244e+06	3.55309e+07	706327	1.58078e+07	1.42609e+07	1.18223e+08	4.00687e+06	2153246	89.1854	52.9596	83.1557	109.475	0.480616	0.0150589	0.49633		755324	3.03294e+06	298263	1.09175e+06	431076	1.86193e+06	286780	1.12267e+06	1.16377e+06	1.19763e+06	353059		394391	1.6682e+06	259437		1.03205e+06	7.40401e+06
2050075	ITK	K.LATGCAQY*DPTK.N	Y146	206347	456610	902930	352337	21088.5	592191	723803	274048	74324.2	692898	669209	164839	368347	379795	976214	490842	361630	161555	1.2425e+06	479619	89.4065	51.6983	29.119	45.3723		0.191293	0.0610313	0.236984	45204.4	14684.1	10046.5	11004	3385.7	9587.11		7310.76		5720.35			64635.3	22410.7	10046.5	21607.3	67592.2	21018.1
2050093	Janus kinase 1	K.AIETDKEY*YTVKDDR.D	Y1034*	59911.3	562816	659316	560166	36150	574927	640606	311777	40741.4	938023	729825	243771	125823	390489	24563.2	1.07051e+06	36930.7	347825	1.24227e+06	614604	73.4203	47.7691	75.7384	67.2093		0.00915497	0.124266	0.0146108	90905.5	66801.9	319239	82491	116189	13012.6	30570.7	80760	80860.6	45195	83724	34707.7	61079.3	142682	1.12903e+06	202159	105493	66317.6
2050198	Katanin p80 subunit B1	R.IY*ERPSTTCSKPQR.V	Y337	20711.3	102318	31719.8	37295	7895.7	50943.7	15866.9	10617.9	2289.81	51639.7	40972.9	8995.17	33298.8	153287	3250.2	79085.7	39361.1	153400	66789.2	50481.2	88.5848	57.5858	88.7467	90.7023		0.0705563	0.433454	0.353284	6038.83	1058.51	3060.9	1861.39	1229.84				1477.2				7031.89		3060.9		14416.4	1058.51
2050076	Kinesin family member 23	K.LIKGDIY*K.T	Y881	558972	544689	352083	468675	411144	310749	397235	192610	430153	389577	209073	270506	799551	729837	365694	589709	595040	748594	436331	821876	32.2725	41.6829	28.295	62.1924	0.123754	0.216073		0.442206	561146	599343	474722	522884	245438	266894	396666	195789	429539	275110	342022	301482	1.01081e+06	902527	461863	730141	558797	952840
2049842	Lactate dehydrogenase A	K.QVVESAY*EVIK.L	Y239*	5.95355e+06	5.97028e+06	6.06056e+06	5.63917e+06	5198490	5.84134e+06	5.25613e+06	4.9636e+06	4.04646e+06	4.42879e+06	5.72192e+06	3.84258e+06	7.45002e+06	7.49306e+06	6.92236e+06	6.32666e+06	7.11922e+06	6.11792e+06	6.34182e+06	7.42384e+06	27.0931	21.0394	11.988	27.7413	0.481015	0.449987	0.399493		4.75154e+06	4.6171e+06	4.98108e+06	4.65322e+06	3.88105e+06	4.78843e+06	3.65822e+06	4.45198e+06	3.48619e+06	3.44677e+06	4.49653e+06	2.87832e+06	5.66468e+06	5.6625e+06	6351817	5.50981e+06	5.97422e+06	4.57072e+06
2049879	Lactate dehydrogenase A	K.DQLIY*NLLK.E	Y10	6.78827e+06	6.42031e+06	6.16638e+06	4.05493e+06	7.73353e+06	4.59069e+06	4.08991e+06	3.47691e+06	7.05997e+06	4.73076e+06	6968540	2.50428e+06	6.46444e+06	8.11423e+06	8.09651e+06	5.87957e+06	5.89513e+06	8.24558e+06	5.51057e+06	4.35896e+06	11.6303	31.67	28.2607	35.3394	0.0545086	0.136902	0.145528		4.14396e+06	4.47212e+06	3.9851e+06	2.67887e+06	4.011e+06	3.34372e+06	2.45499e+06	3.21145e+06	5.16411e+06	3.32056e+06	4.41387e+06	1.33505e+06	3.15761e+06	6.51311e+06	6.39615e+06	3.03364e+06	4.24313e+06	4.71111e+06
2049838	Lactate dehydrogenase B	K.MVVESAY*EVIK.L	Y240*	2.60947e+07	2.64647e+07	2.53307e+07	2.33544e+07	2.28462e+07	2.53022e+07	1.98143e+07	2.16993e+07	1.86007e+07	1.80954e+07	2.46282e+07	1.57274e+07	3.1661e+07	3.34651e+07	28530893	2.669e+07	3.1271e+07	2.8996e+07	2.83492e+07	2.93009e+07	24.6863	24.5668	16.1613	25.6193	0.402654	0.386972	0.402654		2.28851e+07	2.22387e+07	2.10278e+07	2.11196e+07	1.85692e+07	2.23211e+07	1.67106e+07	1.97317e+07	1.51861e+07	1.75969e+07	1.9469e+07	1.46631e+07	2.9711e+07	2.67787e+07	2.332e+07	2.5761e+07	2.80741e+07	2.22583e+07
2050332	Lanthionine synthetase C like protein 1	K.IDPHAPNEMLY*GR.I	Y153	995110	1.23374e+06	1.03314e+06	1.00599e+06	1.18874e+06	719092	858311	778778	482333	627732	653581	672744	1.26205e+06	1.69729e+06	1.03452e+06	858940	1.04731e+06	1.89084e+06	1.58617e+06	1.71351e+06	35.5014	52.9191	38.7357	47.4957		0.438851	0.499566	0.530918	682646	1.87797e+07	7.59723e+06	2.94621e+06	565643	1.75986e+07	429591	3.88718e+06	660108	2.69148e+07	4.44305e+06	453850	503286	3.00732e+07	1.07173e+07	6.34512e+06	1.00155e+06	532150
2049951	LAT like membrane associated protein	K.HREEMSNEDSSDY*ENVLTAK.L	Y373	493980	4.03688e+06	1.94363e+06	1.24794e+06	43305.3	2.39975e+06	1.01834e+06	729948	156175	2.2121e+06	1.21796e+06	840985	940443	5.82855e+06	2.14989e+06	1.87938e+06	835997	5.70711e+06	3.38835e+06	1.54145e+06	93.0276	49.5634	55.6717	44.346		0.0398303	0.0916128	0.141664	78999.7	73314.8	32551.1	16984.9	28462.8	133695		16984.9	81415.2	40241.9	17515.6		122016	23890.2	56427.1		84105.1	95431.6
2049856	Lck	K.IRNLDNGGFY*ISPR.I	Y192*	3.42994e+07	5.39487e+07	2.40795e+07	2.27781e+07	3.50919e+07	2.90534e+07	2.70942e+07	2.02492e+07	3.00708e+07	3.51284e+07	1.49683e+07	1.51771e+07	1.09639e+07	78306580	2.46838e+07	2.14115e+07	6.1071e+07	7.33064e+07	2.95717e+07	3.42747e+07	60.2171	47.1611	26.5518	35.6849	0.370201	0.0693203	0.474737		1.16746e+07	1.36923e+07	3.87786e+06	3.20483e+06	1.03954e+07	1.34131e+07	4.67127e+06	1856878	8.09607e+06	1.35706e+07	4.94853e+06	3.60273e+06		1.63755e+07	3.27344e+06	2.48953e+06	1.65323e+07	1.14099e+07
2049860	Lck	R.LGAGQFGEVWMGY*YNGHTK.V	Y263	8.25928e+06	1.85444e+07	1.09079e+07	9.34902e+06	7.56742e+06	9.779e+06	1.10098e+07	5.20539e+06	5.61464e+06	1.63513e+07	1.36901e+07	6.00538e+06	7.89011e+06	2.61226e+07	4.16777e+06	1.41721e+07	1.1965e+07	2.19246e+07	1.47638e+07	1.20132e+07	32.2928	38.1936	43.6624	47.3182		0.0545086	0.397683	0.487543	7.01863e+06	7.12271e+06	2.03009e+06	1.05684e+06	5.39614e+06	7.03453e+06	2.57645e+06	626343	5.20091e+06	5.9972e+06	3.25092e+06	915535	6.39063e+06	1.07467e+07	459942	1.29909e+06	1.10868e+07	4.71241e+06
2050051	Lck	R.SVLEDFFTATEGQY*QPQP.-	Y505	7.41213e+07	4.77029e+07	5.42167e+07	3.01101e+07	4.66334e+07	7.21098e+07	3.51075e+07	5.94211e+07	2.32042e+07	2.43696e+07	5.38775e+07	2.04399e+07	1.20538e+08	1.68034e+07	5.75242e+07	1.24107e+06	1.0611e+08	7.75287e+07	7.03578e+07	39338472	62.924	66.1196	26.8715	82.945	0.219349	0.318573	0.228866		7.41213e+07	4.77029e+07	5.42167e+07	3.01101e+07	4.66334e+07	7.21098e+07	3.51075e+07	5.94211e+07	2.32042e+07	2.43696e+07	5.38775e+07	2.04399e+07	1.20538e+08	1.68034e+07	5.75242e+07	1.24107e+06	1.0611e+08	7.75287e+07
2050197	Lck	K.WTAPEAINY*GTFTIK.S	Y414	2.19461e+06	1.99965e+06	3.25797e+06	2.49086e+06	687235	2.13737e+06	2.8465e+06	2.79411e+06	830939	2.23936e+06	3.3233e+06	330686	5.06139e+06	1.3175e+06	636038	4.78417e+06	2.19887e+06	2.30437e+06	6.22606e+06	2.0545e+06	92.4527	23.0005	70.5686	74.0558		0.442242	0.388305	0.507904	1.87677e+06	1.50775e+06	3.8981e+06	1.43921e+06	613753	351529	347080	1.56334e+06	934591	492870	2.51366e+06	733206	4.2129e+06	1.23318e+06	1.08167e+07	2.60889e+06	1.74585e+06	3.95341e+06
2050216	Lck	R.MVRPDNCPEELY*QLMR.L	Y470	195819	1.71261e+06	3.75474e+06	3.78898e+06	258024	2.01509e+06	2.49005e+06	2.89049e+06	172773	1.75013e+06	3.74456e+06	2.11456e+06	309146	827267	1.21426e+06	3.82334e+06	43334.6	2.25796e+06	7.57009e+06	6.32752e+06	59.3314	36.5292	73.1163	48.3211		0.0166391	0.0136508	0.00915497	648503	89136.3	454739	110626	59417.4	104020		104206	113231	26188.7		43408.3	2224212	137200		92974.5	197151
2050245	Lck	R.LIEDNEY*TAREGAK.F	Y394*	5.81966e+07	1.70784e+08	7.81683e+07	4.18354e+07	2.55293e+07	9.52689e+07	5.42705e+07	2.11452e+07	2.37339e+07	1.49574e+08	3.22028e+07	2.85163e+07	1.08092e+08	2.21919e+08	8.34783e+07	5.87604e+07	7.54313e+07	216374910	1.42722e+08	5.89198e+07	70.4396	35.2063	61.2604	47.4829	0.435474	0.0189636	0.223916		1.80356e+07	1.98052e+07	6.24683e+06	2.10611e+06	6.42958e+06	1.28544e+07	4.05742e+06	1.38224e+06	6.52122e+06	1.29592e+07	1.83801e+06	2.05783e+06	3.5946e+07	3.03111e+07	6.1048e+06	2.32895e+06	2.32456e+07	2.3096e+07
2050247	Leucyl cystinyl aminopeptidase	R.GLGEHEMEEDEEDY*ESSAK.L	Y70	2.58526e+06	7.47448e+06	4.96565e+06	4.0887e+06	880264	3.48403e+06	2.53866e+06	1.7907e+06	879164	6.13628e+06	3.77844e+06	1.43664e+06	3.37134e+06	1.11128e+07	5.97125e+06	6.99336e+06	5.21028e+06	9.16478e+06	7.57424e+06	6.1341e+06	81.5252	44.9133	45.2041	70.5112		0.0880124	0.175494	0.34546	318543	255249	54496.6	31549.6	61965.2	84531.4	28702.3	8330.14	81945.9	105313	65901.9	15398.2	527355	447720	12864.6	41749.3	602905	383432
2050035	Leupaxin	R.STLQDSDEY*SNPAPLPLDQHSR.K	Y22*	262785	4.27576e+06	2.99324e+06	948441	240713	3.83769e+06	1.68578e+06	181784	253151	4.43458e+06	4.08778e+06	241943	191814	3.49656e+06	4.27635e+06	1.6616e+06	365463	5.3342e+06	1.92304e+06	1.70844e+06	27.9288	18.8295	46.0474	89.7363		0.00263769	0.00641388	0.231407	4.61326e+06	3.11764e+06	1.71828e+06	1.91505e+06	2.14623e+06	470261	1.52497e+06	1.66784e+06	2.08939e+06	2.08855e+06	434042	1.32809e+06	7.21379e+06	5.46219e+06	1.63608e+06	2.33256e+06	7.00365e+06	4.44957e+06
2049791	LIM domain only 7	R.KAQSNPY*YNGPHLNLK.A	Y185	1.88371e+07	3.65297e+07	2.38282e+07	1.47665e+07	9.65283e+06	1.92927e+07	2.07028e+07	1.13944e+07	8.97204e+06	2.38076e+07	1.58735e+07	1.11838e+07	2.46069e+07	4.97886e+07	2.79586e+07	1.6269e+07	3.21164e+07	5.323e+07	3.07781e+07	2.02189e+07	60.6293	47.7733	28.5053	29.3089	0.463657	0.0588486	0.0983074		7.90314e+06	7.48388e+06	5.48421e+06	5.51631e+06	4.28365e+06	6.92817e+06	5.48046e+06	6.57437e+06	5.9708e+06	3.91441e+06	4.05259e+06	7.6135e+06	1.05033e+07	1.12895e+07	4.39585e+06	5.03186e+06	1.08548e+07	7.80347e+06
2050281	LMBR1 domain containing 2	R.NMDDY*EDFDEKHSIYPSEK.S	Y290	321081	905816	211354	42103.8	24727.7	400957				705842	135404		236044	1.44463e+06	179887		702470	1.07184e+06	318770	42103.8	108.004	49.8934	45.2545			0.159562	0.495334			34349.5								34349.5
2049939	LPP	R.NDSDPTY*GQQGHPNTWK.R	Y317*	354971	1.56414e+06	866402	259697	120941	1.06426e+06	109331	145511	209466	1.10744e+06	1.10585e+06	5358.05	518125	2.24543e+06	1.04776e+06	875739	571351	1.83944e+06	1.20267e+06	12179	62.863	36.8822	58.719	160.084	0.226179	0.0610313	0.142034		1.51002e+06	2.38816e+06	1.67291e+06	1.67895e+06	9898.59	2.09454e+06	1.82292e+06	1.41773e+06	1.53942e+06	1.83192e+06	1.92458e+06	1.11823e+06	1.44737e+06	3.06951e+06	654642	1.74145e+06	3.0434e+06	2.55666e+06
2050060	LRRFIP2	K.SDKQYAENY*TRPSSR.N	Y304	31783.7	209700	78321.1	11014.7	16467.9	110494	23046.8	1614.62	10017.7	172849	102008	4034.23	74991.2	320381	98588.8	31454.3	25658.2	235077	89640.5	6955.57	92.8502	42.7363	47.518	125.29	0.15743	0.0132473	0.0396935		2345.44	15088.1	9716.87	6530.65	930.547		6244.26			5154.65			2579.6	16420.2		8353.79	3526.17	23689.4
2049781	Lymphocyte antigen 9	K.TPVSQKEESSATIY*CSIR.K	Y626	1.26088e+06	3.23197e+06	2.08824e+06	889885	528698	1.47641e+06	963803	566125	417826	1.91164e+06	1.20073e+06	379637	1.58053e+06	5.53176e+06	3383843	1.51284e+06	2.51646e+06	4.00808e+06	2.80459e+06	1.10094e+06	78.3187	58.4791	56.9555	57.9496	0.443574	0.0550804	0.1348		67969.7	258431	65338.2	65095.7	19040.2	60942.3	53679.4		16347.9	129978	76997	18015.8	94061.5	705701		101514	142429	137104
2050209	MAP kinase activating death domain protein	K.LINMTY*CPK.T	Y1488	113402	281551	298392	263767		240214	205107	124349	1078.66	166518	209580	143003	225725	335673	361631	438251		383798	417251	349463		34.5117	36.051	58.6559		0.186693	0.182168	0.210513	218791	261250	211899	234585	107976	115832	103440	121443	129065	146263	135286	124529	340814	405258	209996	341577	297309	377645
2050199	MAP2K3	K.TMDAGCKPY*MAPER.I	Y235*	6332.38	11776.7	35436.7	31455.9		23794.2	38963.5	19013	1682.99	3592.97	46365	21557.7	10981.8	3156.04	14087.7	48690.6		16563.6	42330.8	36562.2		86.1252	41.0612	44.0468		0.393654	0.0818067	0.0785489	3736.18	1736.68	5204.9	2680.33	2633.52				4838.85	1736.68		3490			5204.9
2050179	MAP2K7	R.SAGCAAY*MAPER.I	Y326	3026.02	45554.8	123033	94361.6	3026.02	38984.7	72331.3	86232.3		88773.2	143270	46668.3			95459.8	114997		8906.38	181069	129548		88.5456	39.5652	38.7193			0.122438	0.185262	2987.83	3835.44	2738.17						2987.83	3937.33				4437.73				3131.26
2050238	MAPK11	R.QADEEMTGY*VATR.W	Y190*	768918	2.60484e+06	2.48611e+06	1.88993e+06	384699	2.25992e+06	2.23586e+06	1.46979e+06	442966	3.23392e+06	2.10612e+06	1.26015e+06	1.22729e+06	2.83519e+06	2260510	2.47501e+06	1.02072e+06	2.09034e+06	3.34196e+06	2.35479e+06	54.528	20.223	23.1112	32.4959		0.0202749	0.0231319	0.0561681	79397.3	59780.2	10826.4	4780.62	8345.16	52082.3			15533.9	20769.4	11522.1	3003.96	91217	151920	9765.7	3745.68	202493	14349
2050081	MAPK12	R.QADSEMTGY*VVTR.W	Y185*	134911	577205	763511	608103	83729.6	674027	722676	481072	46969.3	575597	897879	383883	183979		583266	768283	224964	481992	850224	799176	61.8244	16.6367	18.4807	34.0444		0.0364814	0.0136508	0.0246359	860785	2.49362e+06	1.98838e+06	1.71823e+06	1.10771e+06	4.8862e+06	4.51145e+06	4.1315e+06	2.11874e+06	3.02513e+06	1.4171e+06	2.6123e+06	55133.9	2.03466e+06		122337	161558	28487.4
2049660	MAPK14	R.HTDDEMTGY*VATR.W	Y182*	6.11564e+06	3.29845e+07	3.4924e+07	2.65592e+07	2.6969e+06	2.37083e+07	3.66077e+07	1.79947e+07	3.05212e+06	5.78718e+07	3.3769e+07	1.44006e+07	1.02171e+07	2.14142e+07	2.78142e+07	3.55684e+07	8.49646e+06	2.89436e+07	4.15052e+07	3.82732e+07	62.3098	51.2002	16.3681	45.5759		0.0202338	0.0125931	0.0311348	1.25849e+06	904968	590911	277673	430642	559504	339660	188690	621327	938579	352549	150951	1.78724e+06	1.19303e+06	665795	422166	2.19474e+06	928760
2049669	MAPK14	R.HTDDEMT*GY*VATR.W	T180Y182*	2.31798e+06	1.78731e+07	2.11296e+07	1.53194e+07	482729	1.44605e+07	1.75721e+07	8.84127e+06	806266	1.79526e+07	1.98351e+07	1.2104e+07	4.9167e+06	1.82599e+07	1.63899e+07	1.78235e+07	3.06622e+06	2.08192e+07	3.07213e+07	2.25087e+07	89.6899	14.6191	31.0099	39.5742		0.0190676	0.0172738	0.0293858	234785	213406	108441	32999.1	76722.2	179777	78549.9	35483	75376.8	97798.2	98377.9	26238.3	468622	387015	54776.6	18007.3	318418	189033
2050088	MAPKAPK3	K.LLY*DSPK.A	Y76	2.07835e+06	2.27128e+06	2.05953e+06	1.96442e+06	2.19215e+06	2.06573e+06	2.19312e+06	1.88639e+06	1.57343e+06	1.77285e+06	1.58354e+06	1.49328e+06	2.14731e+06	2.694e+06	1343442	2.14551e+06	2.40053e+06	2.55253e+06	3.11804e+06	2.33251e+06	17.0441	18.8256	38.4128	18.503	0.44125	0.298604	0.527093		1.99527e+06	2.07193e+06	2.06552e+06	1.95397e+06	1.52693e+06	1.68996e+06	1.62677e+06	1.69253e+06	1.3637e+06	1.64573e+06	1.34529e+06	1.37467e+06	2.71547e+06	2.43458e+06	2.19922e+06	2.21034e+06	2.375e+06	2.51746e+06
2049778	MBC2	K.HLSPY*ATLTVGDSSHK.T	Y822*	7.6964e+06	1.00394e+07	7.44838e+06	7.36429e+06	6.07969e+06	6.55192e+06	6.18733e+06	4.99172e+06	5.48054e+06	5.22415e+06	4.92173e+06	4.49652e+06	9.0801e+06	1.29993e+07	8.94823e+06	8.87287e+06	1.01453e+07	1.5382e+07	9.73621e+06	1.1096e+07	29.4721	49.0189	30.4757	42.9801	0.471327	0.348664	0.499566		4.75547e+06	7.6641e+06	5.44762e+06	5.25501e+06	3.55348e+06	4.96801e+06	4.06387e+06	3.17321e+06	3.29247e+06	4.04445e+06	3.76005e+06	2.78318e+06	6.59831e+06	1.10689e+07	6.21005e+06	6.2741e+06	5.57763e+06	1.0575e+07
2050102	Melanoma antigen family D, 1	K.GPNGVY*DFSQAHNAK.D	Y148*	1.24726e+06	1.77532e+06	2.07659e+06	999346	300313	1.16553e+06	907960	497167	687284	750465	1.30697e+06	504224	2.4354e+06	2.60501e+06	2796596	1.52615e+06	1.56605e+06	2580265	3.29483e+06	1.46984e+06	76.3927	54.0131	55.3305	57.6635	0.502457	0.237209	0.174247		2.90037e+06	3.36057e+06	2.22572e+06	2.57728e+06	926103	1.72534e+06	1.41047e+06	1.76691e+06	1.32058e+06	773053	845341	2.29254e+06	7.76534e+06	3.98275e+06	3741420	2.57472e+06	1.58945e+06	6.96115e+06
2049924	Microtubule associated protein 1A	R.TRHDEY*LEVTK.A	Y2217	238499	1.11695e+06	493810	226014	83923.4	594507	232888	96852.9	3919.04	759866	469785	76087.9	367060	1.64956e+06	586533	439749	499094	1.46387e+06	686034	291366	97.8418	46.3622	39.5114	76.2565		0.11003	0.215382	0.409179	23607.7	13710.7	7922.91	6510.24		5059.07	4645.57			20310		5646.91	40858.9	5166.09	5836.4	4354.27	6356.46	24307.9
2050223	Mitogen-activated protein kinase 7	R.GLCTSPAEHQYFMTEY*VATR.W	Y221*		1.12124e+06	4.47979e+06	3.93909e+06		61151	2.60869e+06	3.21788e+06		2.18133e+06		2.66811e+06			6.81716e+06	3.45855e+06			4.0135e+06	6.41183e+06			47.8289	42.6839			0.198604	0.143171	15909.2	143441			15909.2													143441
2050194	Mitogen-activated protein kinase 8	R.TAGTSFMMTPY*VVTR.Y	Y185*	178581	861617	2.56532e+06	2.00845e+06		1.19707e+06	4.026e+06	2220382	248093	1.70307e+06	2.73527e+06	1.79221e+06	76130.4	290793	213577	499228	211519	255531	3.28642e+06	3.52198e+06	50.7275	82.4429	64.4991	62.0555		0.12461	0.0763746	0.0311348	51141.4	71952.5	51448.8	383206	67916.7	91855.6	57834.9	43313.7	46782.5	71366.8	33207.8			52635.2		723098	38724.9
2050195	Mitogen-activated protein kinase 9	R.TACTNFMMTPY*VVTR.Y	Y185*	195897	609489	3.58579e+06	5.01111e+06	31682.6	410349	3.22089e+06	2.66881e+06	385859	928454	2.27192e+06	1.97057e+06	133369	288236		5.88777e+06	232678	810918	5.26458e+06	9.51728e+06	77.0315	50.5856	42.6498	68.9413		0.101934	0.0202749	0.0132473	226543		76931.5	54648.7									226543			54648.7
2049848	MPS1	R.LVQSPNSY*FMDVK.C	Y31*	1.7556e+06	1.89666e+06	1.62906e+06	1.10739e+06	1.43615e+06	1.47183e+06	1.79294e+06	1.01797e+06	1.07242e+06	1.22593e+06	1.14512e+06	1.02626e+06	2.60824e+06	2.49184e+06	1296924	909082	1.90561e+06	2.39705e+06	2.28124e+06	1.47623e+06	37.7587	33.8284	31.6341	22.7225	0.13406	0.0828001	0.1348		1.09247e+06	1.16977e+06	992163	732250	660770	1.02299e+06	1.07005e+06	625509	775668	1.21333e+06	853339	640246	1.92738e+06	1.67936e+06	1.04995e+06	488569	1.00606e+06	763412
2050022	mRNA-decapping enzyme 1B	K.KITSSSAIY*DNPNLIKPIPVKPSENQQQR.I	Y191	3.04241e+06	8.77281e+06	5.47766e+06	2.34264e+06	1.60304e+06	4.06947e+06	3.86122e+06	1.09599e+06	1.14074e+06	5.71193e+06	4.4909e+06	952914	5.01999e+06	1.24542e+07	7.54751e+06	2.83482e+06	4.40586e+06	1.28556e+07	6.01101e+06	4.48685e+06	64.2355	51.6996	30.0999	71.1105	0.419434	0.0524869	0.0784131		1.14316e+06	307291	327138		364312	591465	268118		700237	149695			1.48052e+06	216964			2.02756e+06	271042
2050239	Myosin heavy chain 9, nonmuscle	K.VAAY*DKLEK.T	Y1408*	72895.8	183281	161929	179507	7361.09	82346.9	138510	47546.3	11641.9	220486	97825.2	59171.2	83392.5	370326	222028	355527	189188	59966.1	189354	255783	116.62	78.2871	33.8657	84.2989		0.184738	0.140695	0.22242	71615	98030.3	150439	140731	56318.6	2590.49	96875.3	35084.4	17867	234041	76507.4	44651.4	24835.9		213176	332093	187439	57459.9
2050284	Myosin heavy chain 9, nonmuscle	R.NAEQY*KDQADKASTR.L	Y1861	567875	502740	496457	629252	307454	501002	390522	349357	398481	970070	521683	472137	394678	353201	386670	750645	1.17089e+06	186685	686951	944870	71.1778	67.0274	28.5335	42.7782	0.470997		0.462938	0.354829	9525.77	11288.1	6063.17	13353	3470.08	18817.5	4944.43	20402.1	3685.99	11025.6		3757.38	24130.1	6221.45	6993.9	23390.4	6816.94	9087.82
2049747	Myosin IG	R.AIY*TIMR.W	Y737	4.38808e+06	7.25483e+06	1.20735e+07	1.24936e+07	5.18295e+06	7.82771e+06	1.1818e+07	9.66804e+06	3.57938e+06	6.6498e+06	9.96034e+06	8.94452e+06	4.5175e+06	6.91969e+06	10451000	1.58088e+07	4.2725e+06	7.6221e+06	1.60645e+07	1.5553e+07	15.0931	7.72172	22.9789	29.5649		0.0101505	0.00743559	0.009661	4.70791e+06	5.23529e+06	4.65342e+06	5.41488e+06	3.55153e+06	3.49762e+06	3.68687e+06	3.68038e+06	3.01587e+06	2.70659e+06	3.80522e+06	3.14831e+06	6.91987e+06	6.8207e+06	4.16318e+06	7.10445e+06	5.34436e+06	7.91626e+06
2049818	Myosin IG	R.LLY*NSTDPTLR.A	Y548	5.15915e+06	4.66757e+06	5.38936e+06	4.10388e+06	3.09102e+06	2.60336e+06	4.20813e+06	2.6352e+06	2.60536e+06	2.701e+06	2.88274e+06	3.56141e+06	9.43268e+06	5.20346e+06	6.3507e+06	4.23657e+06	5.50753e+06	8.16247e+06	8.11586e+06	5.98234e+06	60.4547	56.1818	42.8999	34.4533	0.444504	0.499566	0.34546		2.97745e+06	2.73813e+06	2.91743e+06	2.55195e+06	2.30535e+06	1.83442e+06	3.09087e+06	1.96348e+06	1.75972e+06	2.18638e+06	2.26583e+06	1.73234e+06	4.57807e+06	3.60284e+06	2.59047e+06	3.48808e+06	3.26666e+06	3.32887e+06
2050024	Myotubularin related protein 10	R.SGPLEACY*GELGQSR.M	Y708	1.013e+06	7.73075e+06	2.35639e+06	902162	340741	6.1096e+06	1.25746e+06	603686	98906.9	4.6412e+06	2.14476e+06	425530	2.17266e+06	9.71614e+06	1.40997e+06	2.21979e+06	1.43968e+06	1.04561e+07	4.61335e+06	359639	95.614	36.2364	65.9361	98.0365		0.0357933	0.174942	0.495334	15269.9	84304	119853	49249.4	15269.9	110840	39145.6	34843.7		66701				54789.8				104885
2050028	NCK1	R.LY*DLNMPAYVK.F	Y105*	1.27294e+07	6.11436e+07	4.49764e+07	2.40149e+07	5.07444e+06	6.40829e+07	3.38449e+07	1.90727e+07	4.03092e+06	4.44508e+07	4.52448e+07	1.12369e+07	1.74017e+07	7.15204e+07	5.35719e+07	3.84796e+07	2.44106e+07	6.45205e+07	4.7244e+07	2.72702e+07	77.5757	19.0349	18.2899	48.5331		0.0252743	0.0395595	0.190674	1.6915e+06	2.83711e+06	800997	166000	1.18347e+06	3.05449e+06	706873	338316	612245	1.82695e+06	845215		2.66691e+06	4.07842e+06	585945	85786.8	2.30335e+06	2.38858e+06
2050046	NCK1	K.RKPS*VPDSASPADDSFVDPGERLY*DLNMPAYVK.F	S85Y105	122401	2.01583e+07	1.07734e+07	3.06105e+06	42456	1.34548e+07	4.93337e+06	1.18746e+06		1.3316e+07	5.54323e+06	742708	202345	1.96756e+07	1.95114e+07	5.68651e+06		3.41866e+07	1.31057e+07	4.62753e+06		48.6711	64.1411	80.5351		0.00915497	0.0147879	0.0515887	517444	807512	233530	88190.1		101812	187390	66950.2		38254.4	314153		852353	267757	319343	78470	182536	2.82222e+06
2049704	Nephrin like 1	R.FSY*TSQHSDYGQR.F	Y574	305170	322851	255062	221217	333054	184714	232609	149187	190039	392701	207659	155710	353330	414102	238416	213203	344257	299887	341564	366769	25.2975	32.3947	23.2066	45.7503	0.222053	0.217262	0.348664		490783	489058	364203	378865	370779	340348	419964	224431	363118	475268	326453	313339	624402	558284	245340	460366	604835	582333
2049719	Nephrin like 1	R.FSYTSQHSDY*GQR.F	Y581	890745	1.04535e+06	1.06492e+06	887796	715164	757501	738150	713544	592561	659122	920291	427445	1.37652e+06	1.26382e+06	1.06802e+06	1.05287e+06	878735	1.50096e+06	1.53322e+06	1.35733e+06	38.6658	38.5559	31.9371	45.5221	0.506307	0.402558	0.354619		781673	846942	765876	912978	384259	691999	645153	540930	541674	413422	548639	396350	1.32188e+06	1.05194e+06	1.05932e+06	1.21341e+06	878876	1.23041e+06
2049740	Nephrin like 1	R.LSHSSGYAQLNTY*SR.G	Y489	995413	1.45911e+06	1.02136e+06	1.16474e+06	955371	1.15147e+06	949458	798942	753016	1.27266e+06	984382	814859	999080	1.82917e+06		1.4218e+06	1.27419e+06	1.58315e+06	1.13025e+06	1.62336e+06	21.5533	21.0024	9.38946	36.1765		0.0767511	0.47535	0.409385	1.22707e+06	1.33467e+06	640073	1.07183e+06	814838	896004	447047	617122	945791	906101	939887	662685	1.44362e+06	2.02297e+06	34067.2	1.22385e+06	1.70402e+06	1.5136e+06
2049767	Nephrin like 1	R.EEYEMKDPTNGY*YNVR.A	Y441	825538	1.61623e+06	1.19291e+06	906306	409403	1.27656e+06	1.18873e+06	917342	518006	1.52877e+06	1.14093e+06	218040	1.16756e+06	2.0964e+06	1.11185e+06	1.31454e+06	1.20718e+06	1563200	1.33012e+06	1.1753e+06	50.9324	21.3257	8.11565	53.7852		0.0744276	0.172684	0.530918	714089	684823	746200	790652	332393	424377	707481	760722	697664	743856	461153	230181	614512	1.10544e+06	572006	834695	1.21179e+06	465615
2049799	Nephrin like 1	R.AVLY*ADYR.A	Y458*	1.76514e+06	2.51e+06	2.32109e+06	1.87276e+06	1.38547e+06	2.85946e+06	2.16404e+06	2.26315e+06	1.27488e+06	2.27041e+06		1.27203e+06	2.20794e+06	2.16459e+06	2.31194e+06	2.35335e+06	2.19229e+06	2.74553e+06	2.48728e+06	1.60251e+06	28.5713	13.6917	6.97148	27.8704		0.095234	0.174942	0.476429	1.61021e+06	1.72297e+06	1.5561e+06	1.2189e+06	1.27299e+06	1.81802e+06	1.17322e+06	1.29628e+06	980710	1.39213e+06		1.08868e+06	2.16605e+06	1.95507e+06	1.81567e+06	1.41262e+06	2.02108e+06	1.72666e+06
2049950	Nephrin like 1	R.EEYEMKDPTNGY*Y*NVR.A	Y441Y442	426967	852905	366188	685883	139001	721225	691400	490070	219825	806466	671574	359641	472438	836091	77362.2	1.01669e+06	876604	1.04784e+06	24417.7	877134	77.6873	16.2712	99.6225	45.3915	0.369997	0.138325		0.20537	698781	958553	347087	669995	105278	763693	355335	442920	437594	829732	648859	389770	877547	1.12285e+06	37068.8	955551	1.3747e+06	1.11794e+06
2050017	Nephrin like 1	R.TPYEAY*DPIGK.Y	Y560*	1.11196e+06	2.06842e+06	2.01043e+06	1.37467e+06	1.15364e+06	1.77388e+06	2.24929e+06	1.84083e+06	833178	2.27001e+06	1.12187e+06	977147	423933	2.06041e+06	2.57587e+06	1.348e+06	2.03711e+06	2.16939e+06	2.09471e+06	1.3327e+06	61.626	10.3559	31.1081	25.8152		0.0960429	0.145528	0.318304	844084	1.34806e+06	1.09318e+06	676140	933521	953383	1.42121e+06	646812	439171	788593	936431	316876	729341	1.54818e+06	694256	829283	1.2743e+06	2.10209e+06
2050211	Nephrin like 1	R.EEYEMKDPTNGYY*NVR.A	Y442	825538	1.61623e+06	1.19291e+06	906306	409403	1.27656e+06	1.18873e+06	917342	518006	1.52877e+06	1.14093e+06	218040	1.16756e+06	2.0964e+06	1.11185e+06	1.31454e+06	1.20718e+06	1563200	1.33012e+06	1.1753e+06	50.9324	21.3257	8.11565	53.7852		0.0744276	0.172684	0.530918	714089	684823	746200	790652	332393	424377	707481	760722	697664	743856	461153	230181	614512	1.10544e+06	572006	834695	1.21179e+06	465615
2050254	Nephrin like 1	R.LSHS*SGYAQLNTY*SR.G	S480Y489	368987	611958	594914	325252	487292	641232	638978	295408	302538	676869	723964	387306	163604	697874	502602	345388	522514	431857	514114	272904	45.3933	19.9887	17.8013	15.7645	0.504915	0.0172738	0.0135475		376965	378050	316422	289933	414766	364894	382409	358582	278150	338442	273553	211978	154921	539186	240531	237803	660023	269676
2050325	Nephrin like 1	R.AVLYADY*RAPGPAR.F	Y461*	9.97918e+06	1.45404e+07	1.22455e+07	7.86403e+06	2.65903e+06	4.54489e+06	3.46762e+06	4.54559e+06	3.28044e+06	2.9392e+06	4.25301e+06	3.54323e+06	2.60061e+07	8.70267e+06	2.4798e+07	8.52743e+06	7.97115e+06	4.19748e+07	1.64635e+07	1.48399e+07	109.674	126.889	83.85	65.1647		0.469922	0.443574	0.525725	1.35598e+06	1.56812e+06	1.17205e+06	1.07075e+06	812173	1.00277e+06	783123	452748	853693	980740	666428	547131	2.35664e+06	1.9496e+06	1680950	1.40121e+06	1.4014e+06	2.33936e+06
2050064	Neurofibromatosis type I	R.RVAETDY*EMETQR.I	Y2577	76176.7	152411	32701.5	104804	109332	80234.7	20661.7	31020.3	71302.4	206656	43809.3	35853.6	4221.49	162701	17121.2	213184	119851	160052	49213.8	139159	68.6652	34.545	49.4263	83.772	0.430791	0.0159701		0.171599		2032.12		6102.75		357.304						6102.75		3351.93				2387.13
2049904	NKF3 kinase family member	K.EIEPNY*ESPSSNNQDKDSSQASK.S	Y387	91866	630811	344208	97725.8	3782.34	473334	270400	53248.9		677206	363059	4085.64	174832	643098	345707	145642	96983.3	729607	397667	187927	93.2225	17.5726	15.6118	85.9768		0.0742878	0.121481	0.503501	3484.16	13605	6573.84							8039.36	6337.06			19170.6			3484.16
2050025	NTBA	R.ENDTITIY*STINHSK.E	Y308	1.89985e+07	3.22445e+07	2.74673e+07	1.29013e+07	1.33705e+07	2.79056e+07	1.90436e+07	9.66681e+06	8.77478e+06	2.86473e+07	2.05784e+07	8.54105e+06	2.39031e+07	3.45539e+07	4.06685e+07	1.68647e+07	2.99455e+07	3.7871e+07	2.95789e+07	1.65327e+07	50.8593	14.8471	36.2333	34.1898	0.315561	0.0143313	0.050769		6.15261e+06	4.79768e+06	3.01625e+06	1.20981e+06	4.39643e+06	5.24116e+06	2.23131e+06	1.22747e+06	3.36193e+06	3.64214e+06	2.16951e+06	520254	7.91374e+06	6.06148e+06	3.73692e+06	1.33984e+06	8.93833e+06	4.24596e+06
2050143	NTBA	R.NLEYVSVSPTNNTVY*ASVTHSNR.E	Y284	700315	1.50686e+06	2.15336e+06	1.41563e+06	1.46729e+06	2.2733e+06	1.92135e+06	580787	377045	1.89054e+06	2.62722e+06	443507	680139	356735		2.29728e+06	276788		1.91152e+06	2.34095e+06	77.0082	67.3092	19.0587	73.8123		0.298391	0.0610953	0.28171	619072	332213	551198	534253	524169		128744	474085	279961	139525	973652	594422					1.05309e+06	524901
2050090	NUDE1	R.NLVY*DQSPNR.T	Y279*	1.68301e+06	4.40178e+06	2.40077e+06	1.27436e+06	714010	3.04327e+06	1.73903e+06	1.2003e+06	476307	3.06249e+06	1.9574e+06	426248	2.25791e+06	6.16925e+06	2.41405e+06	1.73464e+06	3.28383e+06	5.33209e+06	3.49261e+06	1.73623e+06	78.8872	36.2273	32.5035	48.5838	0.493681	0.035874	0.127463		1.92491e+06	1.97677e+06	1.37506e+06	1.09683e+06	678642	1.25446e+06	1.04894e+06	787246	1.04313e+06	1.06806e+06	617691	541407	3.21655e+06	2.67328e+06	2267252	898992	2.7613e+06	2.91129e+06
2049988	Odin	R.IIASLADRPY*EEPPQKPPR.F	Y834	275733	2.18906e+06	894724	249981	58841.8	1.78193e+06	680258	165548	11689.9	1.35293e+06	639400	154123	246213	2.75825e+06	1.05258e+06	322767	786188	2.86313e+06	1.20666e+06	357488	128.768	33.8087	31.1751	42.0656		0.0449573	0.101224	0.348664	27903.3	42109.9		17588		31129.1							27903.3					53090.7
2049975	PAG	R.SPSSCNDLY*ATVK.D	Y359*	874981	4.72854e+06	2.39935e+06	777160	96624.9	3.00336e+06	836755	414937	274058	2.58251e+06	2.42056e+06	89002.1	1.02269e+06	6.66138e+06	3.60447e+06	1.48072e+06	2.10655e+06	6.66692e+06	2.73563e+06	1.12398e+06	104.446	47.4066	48.1709	82.0572		0.0531994	0.135944	0.530918	36882.8	52390.6	49361.2			25993.3				44921.9			47350.1	76604.8	49361.2		26415.5	62042.2
2050029	PAG	K.SGQSLTVPESTY*TSIQGDPQR.S	Y341*	926141	4.6167e+06	1.9473e+06	386958	266292	3.60032e+06	637137	272221	65518	4.56916e+06	2.70217e+06	153421	1.10714e+06	6.02919e+06	2.49723e+06	944436	2.26562e+06	4.26812e+06	1.95266e+06	177754	108.029	22.2022	47.7042	96.953	0.42412	0.00897695	0.0396935		104283	43796.4		57173.3		48616.8				38976			104283
2050263	PAG	K.ATLGTNGHHGLVPKENDY*ESISDLQQGR.D	Y417*	1.30362e+06	7.53569e+06	2.91851e+06	1.12499e+06	524976	3.62741e+06	1.51473e+06	357008	94592.1	5.37979e+06	1.7868e+06	211911	1.4696e+06	9.21977e+06	4.74107e+06	2.20314e+06	3.12531e+06	1.19158e+07	3.63145e+06	1.72789e+06	103.051	49.6193	52.6425	88.1371		0.0592539	0.178298	0.523998	193088	58451.5	342273	534349	35852.3	41341.7				87271.6	88475.8	67698.7	59023	46741.2			484389
2050256	PARD3	R.EGHMMDALY*AQVK.K	Y1127*	884929	1.62587e+06	903704	457458	467950	1.5309e+06	487951	249236	456559	994621	822225	96420.1	1.6532e+06	1.80801e+06		621195	962004	2.16994e+06	1.40093e+06	862980	63.7096	30.4785	51.1134	76.2452	0.223916	0.0545086	0.228821		158033	326198	40136.4	140159	5070.55	49472.5	33144.4		97883.9	28097.4	16327.1	10192.3	424918	251150	76416.7	168015	104260	976072
2050086	Paxillin	R.FIHQQPQSSSPVY*GSSAK.T	Y88*	249917	1.22593e+06	595940	254391	25772.1	763757	294660	69854.4	37565.4	680542	648320	55191	340783	1.44598e+06	655477	424739	595546	2.01345e+06	785304	467779	109.105	51.1508	35.3204	87.3956		0.0679648	0.138481	0.463501	4772.29	20089.1	15410.8	11691.1		15046.9			4772.29	19252.3		16580.8		12854.8	21222.6			33202.4
2050087	Paxillin	R.VGEEEHVY*SFPNKQK.S	Y118*	1.00217e+06	4.27489e+06	1.97837e+06	1.04982e+06	410139	2.53876e+06	1.35192e+06	631009	473159	3.35964e+06	1.29322e+06	819405	1.55154e+06	5.49008e+06	2.18038e+06	1.5876e+06	1.57385e+06	5.71108e+06	3.08796e+06	1.16127e+06	64.6408	36.7173	42.6299	40.0415		0.0293858	0.138896	0.444504	34655.3	25907.4	21832.2	19065.5	12032.7	16064.4	14077.8	6319.31	13867.4	15452.6	10870.2		19380	50822.6	38930.5	31811.7	93341.2	21289.8
2050317	PCTAIRE protein kinase 1	K.LGEGTY*ATVYK.G	Y176	368816	1.0892e+06	813157	595396	450054	859977	911177	414575	130661	670367	465813	181455	391021	1.54397e+06	939757	1.20351e+06	503529	1.28249e+06	935882	582044	44.8152	36.4222	28.5195	73.4681		0.0465857	0.0855915	0.361434	305396	609551	157118	25588.6	446187	166360	29928.3	28782.3	382548	100096	76655.3	48356	204462	1.00041e+06	340568	20727.8	188390	1.17133e+06
2050271	PDZ binding kinase	K.KINPICNDHY*R.S	Y74	29336.1	119060	94509.5	36402.5	7811.95	58423.2	37478.2	5334.21		79101.1	85804	4468.99	39190.9	154332	157175	44910.7	41005.5	184382	97580.9	90896.3	63.6163	50.359	52.0684	112.45	0.481015	0.102168	0.138325		5117.95	7588.23	5812.58	13544.5	5329.84				4906.05	10797.1				4379.32	5815.4
2049675	Pellino 2	R.IVCDRNEPY*TAR.I	Y151	323212	329304	297197	288814	229230	130469	9466.64	171782	152881	6663.27		143327	544525	629836	449556	407503	366211	550248	432570	432643	53.1923	93.2303	83.8927	52.7522	0.361434	0.526854		0.392288	599942	837044	663170	238063	793964	710289	899426	219880	637546	1.72501e+06	1.14624e+06	123259	561201	453072	246212	284313	407054	459808
2049900	Pericentriolar material 1	K.QTQTSEVY*DGPK.N	Y1757	116110	458034	279846	128283	51155.5	342315	176491	82751.4	60143.9	502278	363023	62082.2	147939	505321	236258	160182	205202	482222	343612	208117	63.4873	16.9908	31.6716	52.9593		0.0200825	0.0705563	0.463657	22885.2	9009.17	2422.47	224905	2593.52	6262.84	829.262		1068.34		4011.11			7170.53	1838.3	224905	64993.8	13594.1
2049668	Phosphatidylinositol 3 kinase regulatory subunit, alpha	K.QAAEY*REIDKR.M	Y556*	249645	289271	289077	291876	305339	207954	285989	195568	236477	308958	190561	176006	166057	270114	353160	384299	290706	370060	326597	411632	25.2794	23.5259	24.6471	42.2328		0.348664	0.361434	0.442715	367699	449229	346151	403136	379738	423333	451155	276489	386994	477266	222384	372786	292841	460192	269314	435630	411222	436126
2050251	Phosphatidylinositol 3 kinase regulatory subunit, alpha	R.LY*EEYTR.T	Y467*	801831	541813	1.23934e+06	1.20547e+06	988056	540417	966396	1.11223e+06	774903	318070	1.1285e+06	667828	764353	660508	1.05383e+06	1.99551e+06	680010	648257	1.80862e+06	1.0463e+06	16.364	29.2759	31.0861	46.6139	0.101934		0.0296347	0.0684268	882486	497432	777777	975800	787812	541770	537192	478548	759871	264032	1.00248e+06	558357	1.271e+06	629436	753778	1.95697e+06	711261	554490
2049772	Phosphatidylinositol 4-kinase alpha	R.YAGEVY*GMIR.F	Y1096	3.63973e+06	3.69647e+06	3.24617e+06	3.42356e+06	3.43916e+06	3.23925e+06	2.64441e+06	3.16779e+06	3.12153e+06	2.20803e+06	2.86042e+06	1.73718e+06	3.26881e+06	4.50081e+06	4.15155e+06	4.69173e+06	4.72943e+06	4.83779e+06	3.3283e+06	4.09757e+06	20.2754	32.666	20.5682	37.6028	0.34546	0.431491		0.530918	3.17211e+06	3.37989e+06	2.93306e+06	3.16777e+06	2.57385e+06	3.0486e+06	2.15467e+06	2.8369e+06	2.57699e+06	2.34034e+06	2.98507e+06	1.76974e+06	3.13314e+06	4.13985e+06	3.10989e+06	4.34112e+06	4.40448e+06	3.99078e+06
2050253	Phosphoglycerate mutase 1	R.HY*GGLTGLNK.A	Y92*	993245	1.92846e+06	1.27579e+06	1.45903e+06	641927	1.01489e+06	929188	536754	525672	954006	898392	359683	1.41362e+06	2.91868e+06	1.546e+06	2.5e+06	1.39176e+06	2.82628e+06	1.72958e+06	2.43967e+06	47.8479	56.573	33.3012	80.1683		0.195862	0.315245	0.486455	829778	1.25388e+06	1.04355e+06	1.37104e+06	459434	903902	734202	731284	609630	546191	656953	507736	1.00067e+06	2.2732e+06	1.40949e+06	2.16473e+06	1.24938e+06	1.29224e+06
2050140	Phospholipase C, gamma 1	K.IGTAEPDYGALY*EGR.N	Y775*	55938.3	2.53096e+06	381888	131314	9759.3	1.27386e+06	88633.6			2.55117e+06	364235	180032	102117	4.56715e+06	692796	117172		1.73166e+06		96739.6		57.5539	79.2032	33.058		0.0246705	0.185309	0.232044			112446				69180.4				60690.3				207468
2050196	Phospholipase C, gamma 1	K.IGTAEPDY*GALYEGR.N	Y771*	1.01911e+07	2.65036e+07	8.48934e+06	6.07783e+06	1.27112e+07	2.11082e+07	5.9693e+06	1.31642e+07	1.25427e+07	1.96159e+07	7.60389e+06	2.20408e+06	1.75841e+06	3.67149e+07	9.57252e+06	4.81114e+06	1.37521e+07	2.85754e+07	1.08116e+07	4.13189e+06	55.4129	29.6384	25.1734	79.8244	0.360759	0.0224063	0.236723		224090	3.9247e+06	1.76649e+06	894091		3.47824e+06	1137995	170807	98499.7	3.94307e+06	1.78205e+06	170948	254479	3.49779e+06	3.49739e+06	1.77954e+06	319291	4.7797e+06
2049817	Plakophilin 4	R.TVHDMEQFGQQQYDIY*ER.M	Y372	674909	1.84083e+06	2.33213e+06	994350	239194	2.55741e+06	2.20221e+06	776433	715061	1.70157e+06	1.46566e+06	576447	1.0699e+06	1.23994e+06	1.72153e+06	1.22379e+06	675475	1.8644e+06	3.93913e+06	1.40073e+06	50.4266	29.6632	47.7671	38.5111		0.0473078	0.0395134	0.26623	377784	263571	255112	79098.6	164861	385973		39000.5	272613	282457	53019	91258.7	367077	173058	287728	128046	706586	212797
2050073	Plakophilin 4	R.RLQHQQLY*YSQDDSNRK.N	Y1115	9556.66	138319	178622	58808.7	6596.17	152000	226537	35254.8	7169.94	215157	134877	69561.5		97772.6	153394	70282.5	14903.9	88344.8	199679	60136	48.5494	42.2235	23.5073	27.8341		0.00897695	0.00561924	0.0119152	6386.49	35673.7	13661.7	9950.59		35867.9	6128.44	22146.8	4899.81	15886.9	17648.4	2517.32	7529.31	43574	15845.2	5187.62	6730.33	47366.1
2050148	Plakophilin 4	R.SAVSPDLHITPIY*EGR.T	Y415*	594692	2.90578e+06	2.15154e+06	1.06874e+06	1.18341e+06	2.21386e+06	2021975	1.06874e+06	228195	4.44157e+06	2.2811e+06		372467	467702				4499975			86.587	66.859				0.13305			282434	145041		288189	169751			220322	125856	83778.5			551696	206304
2050137	PLC, gamma 2	R.RRQEELNNQLFLY*DTHQNLR.N	Y1217*	91208	7.37366e+06	668515	342328	18916.5						38723.3	40128.5	113118	7.59797e+06	173600	356840	141589	7.14935e+06	1.79322e+06	630016	70.3933		146.048	86.2364			0.328374	0.305341		86533.5	1.87464e+06	98601.1								49023.3		75346.5	1.87464e+06			97720.5
2049895	Pleckstrin homology-like domain, family B, member 2	R.KYSSSSLSHMGAY*SR.S	Y252	42508.4	80321.8	220649	55289.1	27780.7	21081	191000	35933.8	14388.5		249185	25617.5	94029.2	99726.7	170374	98896.2	33835.4	120158	272035	60708.7	83.031	65.1271	21.6743	58.9416		0.319109	0.0170079	0.36205	31378.3	36357.7	46594.9	18118.8	16022.6	4479.36	14573.3	24001.2	22444.3	6644.85	15126	7639.87	52120.6	83041.3	53180.4	28725.2	34925.7	51265.5
2050077	Pleckstrin homology-like domain, family B, member 2	R.ADFDHY*TGRDSER.A	Y131	875959	1.55013e+06	1.51099e+06	889870	778846	1.80191e+06	1.51746e+06	533245	631625	1.76446e+06	1.2531e+06	510700	1.13754e+06	1.21437e+06	1122364	1.11163e+06	955823	1.41978e+06	2.15103e+06	1.4039e+06	25.0056	18.2106	30.2616	49.5967	0.495334	0.0945569	0.124266		367389	470497	337762	287302	262185	442387	166511	275613	240995	354407	170738	313041	571706	808330	405969	328828	394671	276862
2050100	Pleckstrin homology-like domain, family B, member 2	R.HKSHDNVY*SLGGLEGR.K	Y162	171949	697345	845212	236854	139970	498272	477477	46647	212166	990800	305314	153760	243173	387156	939040	349267	92485.3	913150	1.65902e+06	397743	39.7675	42.9035	71.5708	69.6333		0.0192894	0.0387771	0.498134	32470	519870	144679	36916.6	10286.9	154067	80381.6		31931.3	177437	30856.1	25843.5	36314.5	852964	137709		51347.5	895012
2050146	Polyadenylate binding protein 1	R.IVATKPLY*VALAQR.K	Y364*	2.3448e+06	2.86732e+06	2.36808e+06	817269	2.33004e+06	2.02909e+06	2.36808e+06	782269	2.35956e+06	2.30516e+06		1.31422e+06				1.05199e+06		4.26772e+06		120591		42.5696		62.7357		0.110566			762331	2.18592e+06	2.25905e+06	469326	675020	2.04508e+06	2.25905e+06	412588	1.42857e+06	1.6443e+06		331272	183398			664117		2.86837e+06
2049694	Potassium channel, voltage gated, shaker related subfamily beta, member 2	R.QTGSPGMIY*STR.Y	Y25*	3.6816e+06	1.43388e+07	7.62026e+06	3.57331e+06	1.21767e+06	9.40017e+06	5.53408e+06	1.90289e+06	983579	1.1781e+07	6.25798e+06	1.20173e+06	5.69176e+06	1.81813e+07	7.21139e+06	6.29059e+06	6.83341e+06	1.79929e+07	1.14776e+07	4.89805e+06	81.975	30.9408	34.9294	67.6934		0.0470779	0.1348	0.500951	364313	438381	90980	24087.2	141979	342115	25913.9	11883.8	94798.2	224674	118066	12582.3	603675	681672	87396.5	23370.7	616802	505062
2049788	Prolyl endopeptidase	R.MTELY*DYPK.Y	Y71	4.25746e+06	4.33683e+06	3.88842e+06	3.43721e+06	3.85033e+06	3.40766e+06	3.58932e+06	3.5114e+06	2.99747e+06	2.77726e+06	3.01276e+06	2.39428e+06	5.06272e+06	5.72969e+06	3.68036e+06	3.91182e+06	5.11934e+06	5.4327e+06	5.27124e+06	3.93136e+06	24.0476	33.775	24.8973	20.9974	0.264282	0.316736	0.369018		3.42809e+06	3.92378e+06	3.18506e+06	2.97059e+06	2.68672e+06	2.81607e+06	2.71528e+06	2.74714e+06	2.5405e+06	2.5385e+06	2.47039e+06	1.83018e+06	4.27829e+06	5.03696e+06	3.10823e+06	3.83334e+06	4.20683e+06	5.30357e+06
2049819	Proteasome subunit alpha type 2	K.HIGLVY*SGMGPDYR.V	Y76*	3.52483e+06	3.03196e+06	2.67634e+06	2.69384e+06	3.44167e+06	2.42895e+06	3.146e+06	1.59134e+06	2.29686e+06	2.00827e+06	1.87943e+06	2.03494e+06	4.55029e+06	3.47986e+06	2.09068e+06	2.60268e+06	3.81049e+06	4.21076e+06	3.58924e+06	4.5464e+06	26.6539	32.9916	30.7514	48.3531	0.268391	0.41475	0.505508		2.995e+06	3.00398e+06	2.74116e+06	2.42379e+06	1.79602e+06	2.4476e+06	2.06379e+06	1940154	2.01089e+06	1.65216e+06	2.93285e+06	1.76534e+06	4.95433e+06	3.92517e+06	2220528	3.17523e+06	3.21875e+06	3.991e+06
2050295	Proteasome subunit alpha type 2	K.SILY*DER.S	Y57*	1.17517e+07	1.18108e+07	1.09208e+07	1.09726e+07	1.14687e+07	9.2409e+06	1.16332e+07	9.78395e+06	8.03353e+06	9.54157e+06	8.10969e+06	7.62663e+06	1.4672e+07	1.37265e+07	9.66302e+06	1.30365e+07	1.28323e+07	1.47341e+07	1.42772e+07	1.34433e+07	23.8673	23.9327	24.3746	25.2193	0.446499	0.436421		0.532457	1.04843e+07	1.0767e+07	9.78051e+06	1.01243e+07	7.98302e+06	8.33892e+06	8.96037e+06	8.30604e+06	8.08214e+06	8.34773e+06	7.54888e+06	7.14189e+06	1.40584e+07	1.42512e+07	8174661	1.24388e+07	1.18136e+07	1.21302e+07
2050193	Proteasome subunit, alpha type, 7	R.LYQTDPSGTY*HAWK.A	Y153	1.27483e+06	1.45321e+06	1.31223e+06	997459	1.41271e+06	1.35683e+06	1.38917e+06	842581	868624	1.49115e+06	925420	755250	1.55576e+06	1.49194e+06	1664264	952327	1.26224e+06	1.47293e+06	1.27007e+06	1.43968e+06	23.2296	4.46286	23.3331	30.6419	0.236723	0.0592539	0.201567		1.23258e+06	1.19348e+06	1.09932e+06	830228	1.19665e+06	1.03175e+06	839766	750110	1.02713e+06	1.09511e+06	659858	577451	1.04204e+06	1.69378e+06	1.46395e+06	657049	1.6645e+06	953285
2049983	Protein kinase C delta	R.RSDSASSEPVGIY*QGFEKK.T	Y313*	637471	6.86358e+06	2.03174e+06	1.04331e+06	286131	5.88949e+06	1.36062e+06	1.16071e+06	360153	3.76243e+06	1.40707e+06	533987	602806	8.03788e+06	2.49144e+06	1.25972e+06	1.3008e+06	9.76453e+06	2.86783e+06	1.21882e+06	72.5425	37.9562	37.6022	32.7775		0.00897695	0.0402526	0.191507	31589	213750	40257.1	18514.9		202321				92675.9			9934.29	375668	40257.1		53243.7	184337
2050110	Protein kinase C delta	K.GRGEY*FAIK.A	Y374*	1.06057e+06	1.02181e+06	786383	853261	688856	782963	772539	422208	727320	783349	726498	471301	1.29875e+06	1.4435e+06	674316	1.17663e+06	1.52734e+06	1.07742e+06	972181	1.3429e+06	39.4	30.68	16.5571	55.6335	0.354619	0.348664	0.507723		1.00813e+06	1.11116e+06	613450	859359	756022	672261	702875	341721	727274	650037	216908	647725	1.12058e+06	1.35789e+06	519387	1.18942e+06	1.42865e+06	1.76445e+06
2050083	Protein tyrosine phosphatase nonreceptor type 18	R.SAEEAPLY*SK.V	Y389*	376855	1.27534e+06	754490	370664	175015	922031	433756	185092	169952	1.1954e+06	874332	127547	486960	1.66787e+06	552116	640958	675494	1.31604e+06	1.15776e+06	529059	65.8692	24.2506	43.3422	68.1961	0.513537	0.0364254	0.141664		56696.2	17795.8	10919	15819	18247	14660.4	13678.4		17704.2	6769.01	5937.14	6470.47	72285.1	21717.5		17400.1	118549	28036.3
2049960	Protein tyrosine phosphatase, non-receptor type 11	R.EDSARVY*ENVGLMQQQK.S	Y580*	583375	2.81202e+06	1.32173e+06	445355	502873	1.94919e+06	963171	336472	377118	2.6847e+06	656053	296176	634456	3.85593e+06	1.68045e+06	712554	819053	2.75824e+06	1.98723e+06	436220	32.3997	27.9511	46.7058	42.1251	0.279684	0.00703178	0.0412651		76063.1	33154.1		17303.8		52125				14183.2		14638.3				19969.3	76063.1
2050345	Protein tyrosine phosphatase, non-receptor type 11	K.IQNTGDY*YDLYGGEK.F	Y62*	2.72732e+06	1.15539e+07	3.27383e+06	3.09499e+06	3.92095e+06	3.00548e+06	5.15088e+06	5.37788e+06	3.86564e+06	3.88069e+06	6.20345e+06	4.64234e+06	648079	1.23918e+07	1.02394e+06	1.7288e+06	2.47462e+06	2.69376e+07	717033	630965	56.4371	96.0305	85.8629	73.5457	0.530918	0.172684		0.525542	1.79024e+06	1.492e+06	1.15816e+06	981519	1.8888e+06	2.01911e+06	1.34059e+06	1.09678e+06	926080	1.53522e+06	1.52484e+06	219876	264183	2.2799e+06	484552	1.89573e+06	4.0819e+06	133749
2049894	Protein tyrosine phosphatase, non-receptor type 6	R.TSS*KHKEDVY*ENLHTK.N	S557Y564*	394160	2.76521e+07	7.64737e+06	2.80701e+06	101083	1.51568e+07	4.12252e+06	1.33723e+06	106062	1.94447e+07	6.98413e+06	921263	576163	3.74437e+07	8.70543e+06	4.81051e+06	793334	3.85634e+07	1.07774e+07	4.15905e+06	88.0513	43.7178	36.8165	69.9266		0.00725007	0.0119152	0.0473078	60557.8	440586	98953	18142.8	10602.9	282029	56745.1	22383.8		233453	77786	19558.9	90651.2	627912	94315.9	10837.2	80419.2	618952
2049978	Protein tyrosine phosphatase, non-receptor type 6	K.GQESEY*GNITYPPAMK.N	Y536*	850540	9.85543e+06	3.21324e+06	1.36229e+06	89301	5.06498e+06	1.58418e+06	278604	64264.7	4.73299e+06	1.9001e+06	244771	1.30876e+06	1.4753e+07	5.13271e+06	3.00624e+06	1.93983e+06	1.48707e+07	4.23596e+06	1.91954e+06	109.333	58.09	54.2275	98.8151		0.0381236	0.101224	0.36205	88296			25402.4									39771.9			25402.4	136820
2050310	Protein tyrosine phosphatase, non-receptor type 6	R.T*SSKHKEDVY*ENLHTK.N	T555Y564*	16144.9	1.54363e+06	479549	156631		713026	214114	65597.9		1.18019e+06	334830	17956.8	8898.23	2.11051e+06	603830	284659	23391.6	2.1708e+06	765423	258311		46.3649	52.2808	85.8522		0.00915497	0.015168	0.170398	4995.97	11667.5				3296.91			3304.9	8227.03				22063.1			6687.03	13082.9
2050328	Protein tyrosine phosphatase, non-receptor type 6	K.HKEDVY*ENLHTK.N	Y564*	3.98452e+06	3.18637e+06	2.47275e+06	1.89128e+06	3.87586e+06	2.13636e+06	2.90579e+06	1.18066e+06	2.16964e+06	5.89626e+06	3.84571e+06	687548	2.83122e+06	2.05698e+06	1.22264e+06	3.78871e+06	7.06135e+06	2.65588e+06	1.91686e+06	1.90823e+06	54.4143	57.307	46.3708	71.9456	0.140655	0.223916	0.34546		742823	384716	189653	61783.7	849471	322842	340441	60856.9	348370	561691	246162	22486	521802	329586	53762.1	113572	1.25165e+06	324746
2050172	Protein tyrosine phosphatase, receptor type, alpha	K.VVQEYIDAFSDY*ANFK.-	Y798*	535480	1.49968e+06	755192	348105	235663	1.34905e+06	266011	256372		1.62776e+06	238553	173012	432901	2.02974e+06	894036	389041	937877	992161	1.62217e+06	573994	67.6348	29.2594	86.3975	50.2446	0.351903	0.0135654	0.303626		303073	136939		196932	62973.3	66826.8		208161	401433				703501			185702	44383.9	207051
2049865	PRP4 pre-mRNA processing factor 4 homolog B	K.LCDFGSASHVADNDITPY*LVSR.F	Y849*	1.77131e+07	1.7628e+07	1.70744e+07	1.21596e+07	6.23623e+06	1.00607e+07	5.08582e+06	9.40823e+06	8.37542e+06	4.40329e+06	1.32098e+07	6.39426e+06	3.72834e+07	1.90948e+07	3.06091e+07	1.43203e+07	1.89574e+07	3.69531e+07	1.93928e+07	1.85157e+07	80.0695	80.7434	63.0086	44.0006	0.438851	0.467907	0.424858		1.4397e+07	1.55259e+07	1.4307e+07	1.07053e+07	4.09908e+06	9.19677e+06	3.5901e+06	8.88905e+06	6.74157e+06	3.62486e+06	1.08862e+07	5.93495e+06	2.98021e+07	1.89083e+07	2.62327e+07	1.24603e+07	1.69451e+07	3.03738e+07
2049963	PTK2B protein tyrosine kinase 2 beta	R.YIEDEDY*Y*KASVTR.L	Y579Y580*	325885	681691	302100	90507.6	439397	1.10038e+06	415067	263966	445643	475334	626390	12626.3	31108.5	851869	127649	50862.2	387392	299182	39293.1	34576.3	60.8328	53.1049	89.1138	128.934	0.178298	0.0328148	0.201284		67995.1	209860	30591.8	32501.9	51428.2	250359	22534		13685.4	35657.7	38649.6		83157.7	343562			123709
2049980	PTK2B protein tyrosine kinase 2 beta	R.YIEDEDYY*KASVTR.L	Y580*	1.15771e+06	2.79183e+06	1.61947e+06	852350	488641	2.18102e+06	979918	448458	610485	2.25617e+06	1.03171e+06	400694	1.30649e+06	3.18296e+06	2.54622e+06	1.66809e+06	2.22523e+06	3.54716e+06	1.92005e+06	892157	68.9008	24.3246	46.5331	68.8828	0.401476	0.0297438	0.156801		5.65912e+07	6.50116e+07	6.83181e+07	1.04579e+08	3.01749e+07	5.14853e+07	5.69052e+07	4.22222e+07	3.8426e+07	3.49597e+07	4.29165e+07	3.94493e+07	7.79037e+07	8.97666e+07	9.54682e+07	1.91411e+08	7.98604e+07	8.38349e+07
2050018	PTTG binding factor	K.YGLFKEENPY*AR.F	Y174*	2.88062e+06	3.88291e+06	2.93515e+06	1.58734e+06	2.02832e+06	2.79042e+06	2.06448e+06	1.34237e+06	932252	2.26175e+06	3.18312e+06	973498	4.4391e+06	5.86679e+06	4.1073e+06	2.29993e+06	4.12281e+06	4.61269e+06	2.38571e+06	1.73355e+06	58.4146	42.8115	31.0726	35.7481	0.27382	0.0500331	0.0714781		983391	764296	317167	214507	607201	544816	178360	208844	379338	427376	419269	123867	1.36405e+06	1.60946e+06	231173	314678	1.58297e+06	475536
2050008	Putative ankyrin repeat containing protein	K.TNNAQNGHLLEDDY*YSPHGMLANGSR.G	Y1029	70032.3	888206	786272	358969		1.46678e+06	377685	194529	54579.4	1.25721e+06	891805	72113.8	85485.3	328214	937648	796270		500612	937949	372964		62.845	34.7529	88.204		0.0357249	0.0150589	0.189287	18682.8	91025.6	20607.9		21566.1				15799.6	29345.8	20607.9			142517				101214
2049891	Pyruvate dehydrogenase E1 alpha subunit, testis specific form	R.YHGHSMSDPGVSY*R.T	Y299*	717333	1.12659e+06	563197	884404	726266	978096	608455	827413	476023	842774	563435	663833	867881	1.19514e+06	461114	794481	799160	1.49035e+06	619782	1.25189e+06	23.8313	25.0863	12.8331	28.8298	0.206148	0.015168		0.0588486	1.04944e+06	1.20814e+06	913787	812765	1.36304e+06	1.24767e+06	1.13443e+06	632873	1.16631e+06	1.517e+06	1.24755e+06	716495	901340	972057	452145	839272	767059	1.09584e+06
2049898	Pyruvate dehydrogenase E1 alpha subunit, testis specific form	R.YHGHS*MSDPGVSY*R.T	S291Y299*	2.24868e+06	2.79435e+06	2.61845e+06	2.66518e+06	1.90769e+06	2.04964e+06	2.51978e+06	2.17403e+06	1.96695e+06	3222585	2.26753e+06	2.47193e+06	2.54357e+06	3.00451e+06	2.43215e+06	2.73351e+06	2.57651e+06	2900670	3.25435e+06	3.28124e+06	16.0357	18.4042	16.6752	17.6357		0.178322	0.23374	0.221518	982898	1.2845e+06	1.09817e+06	1.15256e+06	915173	1.30887e+06	1.31687e+06	1.23434e+06	1.05149e+06	1.44031e+06	1.15963e+06	1.57698e+06	1.07434e+06	1.2026e+06	732773	879347	890586	1.18623e+06
2049764	Pyruvate kinase 3	K.ITLDNAY*MEK.C	Y148	4.33718e+06	4.7628e+06	4.15216e+06	3.95744e+06	3.67432e+06	3.2713e+06	3.51673e+06	3.42798e+06	3.13943e+06	2.86183e+06	3.02757e+06	2.47176e+06	5.26122e+06	7.4362e+06	4.73796e+06	4.40806e+06	5.27375e+06	5.48186e+06	5.32639e+06	5.52197e+06	25.2746	44.5433	25.6032	33.0704	0.425975	0.416548	0.472047		4.13042e+06	4.33073e+06	3.8995e+06	3.18035e+06	2.81943e+06	3.56788e+06	3.23393e+06	3.0319e+06	3.23872e+06	2.58486e+06	3.05872e+06	1.68297e+06	5.56407e+06	6.67482e+06	4.37104e+06	3.81902e+06	4.89945e+06	4.49538e+06
2049821	RAN, member RAS oncogene family	K.NLQYY*DISAK.S	Y147*	2.0939e+06	1.91538e+06	1.59784e+06	1.53327e+06	2.5161e+06	1.77937e+06	2259510	1.41664e+06	1.26128e+06	1.93049e+06	1.57802e+06	913228	2.70444e+06	2.14587e+06	452188	1.84537e+06	1.89379e+06	1.80579e+06	2.10165e+06	1.95784e+06	31.2477	8.7291	51.158	30.9531	0.320194	0.331406		0.495623	1.75472e+06	1.76728e+06	1.43576e+06	1.4569e+06	1.8305e+06	1.73425e+06	1.79045e+06	1.40319e+06	1.54172e+06	1.65832e+06	1.32965e+06	1.03539e+06	2.0312e+06	1.96111e+06	208057	1.41114e+06	1.61543e+06	1.71545e+06
2050259	Ras-GTPase-activating protein SH3-domain-binding protein	K.NSSYVHGGLDSNGKPADAVY*GQK.E	Y56*	354010	983767	579107	419178	139213	1.09439e+06	260747	190597	264691	913002	618597	162103	388912	1.02489e+06	53787.2	477076	623224	902788	1.3833e+06	846938	58.305	9.37041	100.964	76.0245		0.0320984	0.512979	0.499566	224960	189539	70747.4	22815.1		335197	35947.9		235421	22263.2			198377	201391	36952.3	19177.7	241082	199306
2049947	RasGAP	K.EIY*NTIR.R	Y460*	437568	1.98175e+06	461547	337705	31040.6	1.2273e+06	416672	110661	199588	1.13796e+06	839954	9492.62	446758	3.10423e+06		732134	1.07289e+06	2.45752e+06	128015	498531	104.363	48.4656	77.5835	99.792	0.445263	0.0798566	0.368059		41024.4	51477.4	436741	42186.2		49252	22597.4	21762.6			11028.4	44466.8	29131.1		214979	60329.3	52917.7	53702.9
2050205	RBM22	K.SDVNKEY*YTQNMER.E	Y116	46437.7	190712	84830.5	25237.4	58636.2	193263	20553.5	19495.2	21075.3	190703	115566	19336	58260	189771	83112.3	51805	47779.4	189113	120090	10313.6	37.9887	0.954901	54.1163	72.2107	0.170056	0.00897695	0.102168		32936.4	28156.2	11285.3	26957.9	26038	58370.1	5026.15		17100.8	19348.8	23172.1					26957.9	55670.3	6749.66
2049886	RBMX	R.DYGHSSSRDDY*PSR.G	Y255	101236	150713	128978	116495	43868.8	55785.9	112846	74029.7	51452.5	184661	115466	60215.2	118943	185127	137536	143614	190679	177277	150062	188120	67.6789	42.0579	13.8736	51.5909		0.304345	0.272366	0.431491	47324.4	31746.4	13418.8	15882.8	21514.3	16304.1	15627.4	5212.55	15614.3	32255.3	10443.7	4313.09	55529.5	37106.7	18532.2	23634.3	96639.6	41319.4
2049887	RBMX	R.DRDY*SDHPSGGSYR.D	Y272*	286894	503765	393370	240026	205335	399078	221453	133433	147216	567209	616149	71516.9	316906	563211	365422	291388	478119	485562	370456	463768	50.7631	15.7349	41.6404	73.1388	0.392288	0.0983074	0.218571		137384	122374	91988.9	82345.1	97598	132770	83006.2	61895.9	77716.8	108471	106167	24543.8	121816	120142	70185.5	149070	252404	128112
2049903	RBMX	R.GGHMDDGGY*SMNFNMSSSR.G	Y134	137098	394232	208513	111773	94875.9	278670	139757	94110.2	48411.5	250854	214394	29442.9	162911	533425	155136	133029	242193	513981	324766	190509	61.5463	38.0843	40.245	60.5507	0.438851	0.047484	0.170398		71338.2	59170	46080.1	23882.5	50623.7	54720.2	49481.7	6627.03	27094.6	30103.4	21742.9	16517	81701.4	75945.3	40094.6	18596.8	125933	75911.1
2050344	RCP9	K.HSSGQQNLNTITY*ETLK.Y	Y47*	437979	435804	414833	455422	463001	199661	376074	557028	222949	651699	453592	126168	620260	304150		325487	445705	587708		813006	37.3197	50.0592		65.0729	0.489564	0.50942			372727	417195	250211	109518	431718	457554	50321.9		277675	48550.7	87601.6	83418.4	567662	1.01773e+06	612709	155343	213852	144949
2050072	Regulator of Fas induced apoptosis	R.SQNNIY*SACPR.R	Y315	480071	593154	531002	224402	138713	318866	483859	130755	127778	444878	368573	107385	815262	740786	508935	327356	838531	868085	762641	332112	83.4495	42.9384	31.277	54.3737	0.34546	0.0679648	0.0588486		170253	125757	39038	17523.3	40784.8	93915.2	8219.18	6047.79	25992.9	65280.6	32399.5	4884.36	354658	183354	22393.8	45375.3	259576	160478
2049925	Regulator of nonsense transcripts 1	R.FMTTAMY*DAR.E	Y946	485118	1.86404e+06	1.14715e+06	491431	210753	1.21868e+06	996591	322308	149117	1.89237e+06	1.25882e+06	208100	792910	2231210	986897	615501	787691	2.11391e+06	1.34629e+06	819814	72.8273	24.2807	15.9532	56.6007		0.0364814	0.0813283	0.486242	104580	67582.9	36740.7		45736.3	34834.3				27344.3	21013		121111	71144.3			146892	137009
2049890	RHO GDP dissociation inhibitor beta	K.LNY*KPPPQK.S	Y24*	36863.7	481017	248152	80569.4	11900.6	373921	125563	18912.2		618372	457800	2626.78	9596.63	473840	238230	229488	89094	457936	171015	71250.5	122.742	21.1057	59.33	128.468		0.0172738	0.0452895	0.486455	2131.2	2235.88	9775.24	2576.91	1204.69	2235.88			1454.14		9775.24						3734.78
2050287	Rho guanine nucleotide exchange factor 6	R.KPSEEEY*VIRK.S	Y644	33746.1	240292	77255.6	78441.1		146490	9539.67			169793	43975.8	19446.8	45529.8	277261	110773	135081	21962.5	367622	144734	80795.3		42.5411	79.6864	73.7536		0.0260792	0.430859	0.363794	22338	34579.2	21408.3	40916	2867.42	35880.8	38479.8	88315.9	16536.4	61863.7	20922.8	43518.3	46742.1	27076.8	8416.1	15572.4	23206.1	13495.5
2049917	Ribosomal protein L3	K.NNASTDY*DLSDK.S	Y307*	376517	482975	377272	429703	300725	467762	283106	281939	295020	374607	398493	254425	378989	645613	268510	592840	531333	443918	558977	589610	29.2395	23.8936	35.6154	43.4838	0.523998	0.237325		0.463657	276210	275810	181995	212136	234573	309862	133684	201913	175973	219823	157779	113592	323170	315280	103443	270031	371123	258277
2049883	Ribosomal protein S10	R.IAIY*ELLFK.E	Y12*	1.61602e+06	1.63128e+06	1.4326e+06	1.61227e+06	1.78097e+06	535480	953745	1.63143e+06	1.8435e+06	971866	102410	782644	1.52771e+06	1.9408e+06	2.93842e+06	1.94575e+06	1.3119e+06	3.07698e+06	1.73583e+06	2.08925e+06	15.1258	69.1871	84.1327	36.2964	0.341921	0.415199		0.361434	2.15605e+06	2.04419e+06	2.6387e+06	2.30654e+06	2.14324e+06	594528	2.11274e+06	2.6731e+06	2.69145e+06	1.9043e+06	3.67633e+06	1.47887e+06	1.76582e+06	2.34224e+06	1.6754e+06	2.84208e+06	2.0237e+06	3.3357e+06
2050162	Ribosomal protein, large, P0	K.IIQLLDDY*PK.C	Y24*	5.01185e+06	6.68184e+06	5.9802e+06	5.50362e+06	5.97003e+06	4.40497e+06	4.65974e+06	3.74562e+06	5.22561e+06	3.48627e+06	5.01601e+06	4.02661e+06	3.08791e+06	8.80338e+06	9380457	6.01537e+06	5.76386e+06	1.00327e+07	4.86462e+06	8.22689e+06	26.3468	48.2059	37.9842	37.7511		0.364927	0.369997	0.471327	3.00638e+06	3.9613e+06	1.68941e+06	3.51011e+06	2.34155e+06	3.89993e+06	1.76207e+06	3.59658e+06	3.30803e+06	2.82683e+06	1.87614e+06	2.36924e+06	2.92563e+06	4.18148e+06	1.13553e+06	4.47416e+06	3.45031e+06	4.93695e+06
2050292	RNA binding motif protein 8A	R.MREDY*DSVEQDGDEPGPQR.S	Y54	126943	870385	519164	200625	23004.8	644757	389124	150114	42421.3	698940	359275	99319.6	168040	1.00786e+06	542796	203368	274305	1.12999e+06	785459	349698	92.4863	27.0743	37.5392	53.8722		0.0268072	0.0538152	0.257627	27820.4	28904.1	16652.3	9973.16		72948.9	17085.2		16357.7	7615.45	16636.3		15725.8	23123.1		9973.16	51377.7	11929.1
2049926	RNA binding protein 4	R.NSLY*DMAR.Y	Y345	304727	716053	839249	409343	282524	772228	808996	290053	89901.8	821975	775166	297330	384689	723506	577408	558811	461793	546502	1.19542e+06	491178	52.815	16.7543	30.7995	33.3216		0.0705563	0.0582335	0.305767	102217	24830.6	31614.8	11351.5	61015					17882.9	26929.5		101108	43574.4			144527	13034.5
2049955	S adenosylhomocysteine hydrolase	K.SKFDNLY*GCR.E	Y193	3.21761e+06	5.05373e+06	4.56806e+06	3.5084e+06	1.50477e+06	2.22059e+06	2.124e+06	2.05388e+06	1.89796e+06	1.80892e+06	2.24217e+06	1.7208e+06	6.83526e+06	6.49642e+06	7543902	4.182e+06	2.63245e+06	9.68901e+06	6.36218e+06	6.07692e+06	76.3495	74.1455	61.2139	57.86		0.361434	0.354619	0.470997	2.59411e+07	3.19654e+07	2.1257e+07	1.50714e+07	1.67123e+07	2.14641e+07	1.48721e+07	1.06457e+07	1.68301e+07	2.30771e+07	1.46697e+07	1.13246e+07	3.90099e+07	3.94242e+07	2.39168e+07	1.85423e+07	3.1212e+07	4.38962e+07
2050175	Septin 9	R.NEKAPVDFGY*VGIDSILEQMR.R	Y278*	3.00107e+06	2.96968e+06	8.68687e+06	8.80989e+06	1.26629e+06	670598	7.57187e+06	1.82673e+07	6.20293e+06	645601	2.06369e+07	3.27982e+06	4.13485e+06	1.31769e+06	3.2367e+06	1.19362e+07	400199	9.24481e+06	3.30202e+06	1.75629e+06	88.8115	141.26	94.6354	87.8138	0.485713		0.141664	0.178298	514564	1.02482e+06	2.221e+06	988777	21164.7	75894.2	60729.6	1.02079e+06	269621	10659.3	267446	67213.7	1.68352e+06	44180.6	5.83192e+06	1.02268e+06	83955	3.96853e+06
2050160	Serine hydroxymethyltransferase, cytosolic	K.MLAQPLKDSDVEVY*NIIKK.E	Y34	2.17881e+06	3.45465e+06	900432	851709	1.53735e+06	1.97113e+06	942374	825148	1.14455e+06	1.28671e+06	1.0271e+06	573245	2.93858e+06	3.92506e+06	957018	1.19211e+06	3.09479e+06	6.6357e+06	675235	816336	45.1052	69.3935	17.1715	29.9625	0.0480497	0.0462715	0.441092		1.43003e+06	2.15426e+06	1.24242e+06	1.16064e+06	843507	1.34057e+06	1.06845e+06	858864	928310	1.17334e+06	816529	530807	610365	3.12881e+06	374439	1.38588e+06	3.33794e+06	2.9743e+06
2050167	SHC (Src homology 2 domain containing) transforming protein 1	R.ELFDDPSY*VNVQNLDK.A	Y427*	2.41526e+06	2.70518e+06	3.96977e+06	5.47406e+06	950052	1.54273e+06	4.48529e+06	1.00498e+07	633865	1.92932e+06	4.7199e+06	4.38536e+06	7.54306e+06	2.99033e+06	4.98649e+06	5.75056e+06	534055	4.35834e+06	1.6874e+06	1.71056e+06	141.729	46.6002	38.6747	63.6002		0.298391	0.18364	0.153279	1.57883e+06	672561	4.01102e+06	5.56403e+06	536243	534274	2.83742e+06	1.05836e+07	3.14603e+06	312812	7.97769e+06	3.9893e+06	935434	221794	2.48407e+06	5.9615e+06	1.69761e+06	1.62136e+06
2050283	SIT	R.SGESVEEVPLY*GNLHYLQTGR.L	Y90*	1.6437e+06	6.41651e+06	6.028e+06	2.27172e+06	948859	4.69052e+06	1.99785e+06	1.23806e+06	779998	5.48247e+06	3.93587e+06	1.63079e+06	1.83968e+06	8.13575e+06	1.29126e+07	3.0345e+06	3.00628e+06	7.35729e+06	5.26567e+06	3.18354e+06	62.081	24.9557	79.3273	43.2237		0.0190141	0.0841681	0.310762	2.68796e+06	4.86856e+06	4.74315e+06	5.29252e+06	890123	899079	4.47351e+06	5.58007e+06	2.9808e+06	649824	4.62208e+06	6.78916e+06	4.51785e+06	2.00396e+06	8.45348e+06	1.94602e+06	2.36306e+06	1.59214e+07
2050047	SKAP55	K.EPTEEKEEEDIY*EVLPDEEHDLEEDESGTRR.K	Y271	1.40569e+06	4.60001e+06	1.27779e+06	1.06044e+06	1.24213e+06	3.46513e+06	470497	334500	1.02382e+06	2.65923e+06	1.46052e+06	359183		5.25075e+06	743955	2.90188e+06	1.95113e+06	7.02493e+06	2.43621e+06	646220	34.4892	42.2996	68.7028	116.531	0.295476	0.0395134	0.381107		226109	223236	257756	282736	43394.5	59872.3	297373	149277		353339		499716	385887			199215	249047	256498
2049832	Small nuclear ribonucleoprotein 70 kD	R.EFEVY*GPIKR.I	Y126*	6.00984e+06	6.05231e+06	3.73198e+06	1.46561e+06	4.18391e+06	4.25731e+06	4.37791e+06	3.52297e+06	4.58431e+06	3.28088e+06	3.68446e+06	1.55316e+06	8.43042e+06	8.58611e+06	755760	79696.8	6.84074e+06	8.08495e+06	6.1098e+06	706622	33.1617	44.1854	59.7792	102.249	0.0839963	0.0912242	0.213831		3.29388e+06	4.13961e+06	3.21461e+06	1.25846e+06	2.54773e+06	3.3262e+06	3.14826e+06	2.28947e+06	2.76418e+06	2.58928e+06	3.46377e+06	1.69954e+06	3307424	6.83564e+06	833505	799992	4.5562e+06	3.80731e+06
2050114	Splicing factor 3A, subunit 3	R.WQPDTEEEY*EDSSGNVVNKK.T	Y479	556627	1.27194e+06	837491	309104	173014	956081	434160	309455	156869	1.07093e+06	434493	92837.2	1.03927e+06	1.57241e+06	1.12951e+06	617191	857356	1.48832e+06	1.3518e+06	216934	82.3504	23.9017	56.633	72.3847	0.371541	0.0272381	0.109284		78222.9	239232		317143	13201.5	33908.2			34485.3	53172.9		14319.1	85558.9	118651		908687	179646	751195
2049801	Splicing factor, proline and glutamine rich	R.FAQHGTFEY*EYSQR.W	Y488	1.0394e+06	1.38691e+06	1.02212e+06	656647	703240	1.77009e+06	1.1307e+06	362438	751727	920601	230175	611063	1.18617e+06	1.40185e+06	1.50735e+06	1.00226e+06	1.51644e+06	1.45509e+06	1.22026e+06	650827	37.049	25.2924	53.9924	40.111	0.172926	0.0470627	0.399365		697208	824475	572867	502938	391353	1.07477e+06	657463	864753	776564	651980	76897.5	155924	749323	859912	833465	418414	871591	711237
2049946	STAM1	K.LMNEDPMYSMY*AK.L	Y384*	589187	2.4769e+06	992236	951037	192035	1.2895e+06	709275	421451	72603.9	1.8422e+06	1.132e+06	339638	1.31115e+06	3.32771e+06	327534	1.80825e+06	780962	3.4482e+06	1.80013e+06	1.2348e+06	97.1344	43.4834	63.5843	73.5942		0.0688448	0.27382	0.311271	68510.1	15156.8	15570.1		12689.8	18410.4	8680.33			8953.37			159608	18106.8			33232.6
2050027	STAM2	K.LVNEAPVY*SVYSK.L	Y371*	591030	2.68406e+06	1.96887e+06	787235	159018	2.52801e+06	887604	437045	283244	1.60612e+06	1.99514e+06	206060	538871	3.52499e+06	3.09261e+06	953818	1.38299e+06	3.07712e+06	1.90011e+06	1.55202e+06	93.2516	30.783	45.7806	75.9702		0.0318604	0.0684714	0.41889	527208	122221	284628	267656		78069.5	44427.5	69985.5	37002.2	56094.5	65066	45173	1.49315e+06	206845	854582	132044	51471.9	147873
2049927	Stress induced phosphoprotein 1	K.LDPHNHVLY*SNR.S	Y41	282386	924861	450479	160647	57200.1	677332	253972	58781.5	32336.2	548778	560251	19257.1	311668	1.50866e+06	442557	361472	728340	964669	545135	203079	114.379	46.0903	31.3117	96.7678	0.444919	0.0455271	0.104231		26347.9	38669.9	33482.1	79761.5	7032.11	51109.4	10852.2	32536.7	7197.32	27860.5	13207.7	5525.77	15766.6	38736.5	47520.4	147063	75395.5	36973.1
2050023	SUGT1	R.LFQQIY*SDGSDEVKR.A	Y317*	2.56695e+06	3.77927e+06	4.09532e+06	972229	1.09698e+06	3.03314e+06	2.46205e+06	848207	1.42693e+06	3.96699e+06	2.79404e+06	664981	4.28662e+06	5.52213e+06	6415561	1.57167e+06	3.45728e+06	2.5948e+06	4.70965e+06	804059	60.3949	34.2707	44.8519	41.8813	0.0986571	0.0124697	0.0151113		1.09646e+06	550856	845502	377276	593315	685107	530581	694088	469932	165335	446687	117076	2.94725e+06	410241	1.70357e+06	406809	375350	942741
2049938	Suppressor of T-cell receptor signaling 1	R.EELY*SKVTPR.R	Y19	1.87255e+06	5.93455e+07	2.22522e+07	9.96323e+06	996870	5.05919e+07	1.43463e+07	5.79587e+06	767522	5.45482e+07	1.16976e+07	4.69687e+06	3.54361e+06	5.37927e+07	2.35843e+07	1.59075e+07	2.18219e+06	7.8449e+07	3.93804e+07	1.34527e+07	68.0844	21.6539	56.1925	55.7664		0.00561924	0.0117231	0.0309252	225468	1.12446e+06	141048	24703.3	71843	935087	42634.2	50088.8	53904.1	672027	113714	14922.8	376435	1.35984e+06	219377		399691	1.53089e+06
2050273	Switch associated protein 70	K.QALEQY*EEVKK.K	Y517	39792.3	715775	466131	186080	11372.2	415597	344896	131885	21929.6	695348	321039	84957.1	21953.1	913587	618400	255637	103914	838568	580187	271840	108.155	30.6863	33.2223	49.4061		0.00897695	0.0119152	0.0407098	13156.7	14145.1	8021.46	6100.44	13663.7	18369.6							18247.3	17540.8		6100.44	7559.04	6525
2049985	Synapse-associated protein 102	R.RDNEVDGQDY*HFVVSR.E	Y673*		1.62399e+06	875249	138424		1.03009e+06	624523	31746.3		1833765	1.11031e+06	25796.6		1.61441e+06	599665	375884		2.01769e+06	1.1665e+06	120269		26.409	34.8357	118.546		0.0165867	0.0318144		20695.9	61531.2	40414.7	38380.2		83667.3		22485.4	20695.9		57773.1	67139		57798.8	26331.9	25516.1		43127.7
2049994	T cell antigen receptor, zeta	K.DTY*DALHMQALPPR.-	Y153*	2.62592e+06	4.50456e+07	2.63164e+07	1.8773e+07	1.64694e+06	4.69674e+07	2.8188e+07	1.54276e+07	1.24292e+06	3.30431e+07	88313.9	9.68475e+06	2.89853e+06	4.53049e+07	4.27973e+07	2.82467e+07	4.71527e+06	5.48671e+07	3.41921e+07	2.1733e+07	59.4485	20.0324	70.2405	42.6478		0.00561924	0.354527	0.0125931	1.13907e+06	1.97276e+06	666027	632124	218939	1.40304e+06	202115	796057	781068	360469		814616	2.41751e+06	3.48722e+06	1.06385e+06	168452	1.13875e+06	2.64032e+06
2050105	T cell antigen receptor, zeta	K.GHDGLY*QGLSTATK.D	Y142*	4.31857e+06	7.45348e+07	4.47757e+07	2.24686e+07	2.70103e+06	7.02258e+07	4.09623e+07	2.06696e+07	2.62665e+06	4.77309e+07	3.81612e+07	1.12813e+07	5.28168e+06	7.91574e+07	5.16824e+07	3.05643e+07	6.66493e+06	1.01025e+08	4.82969e+07	2.73593e+07	46.1415	29.5988	14.0302	37.9265		0.00561924	0.00561924	0.0135475	1.17504e+06	5.56684e+06	2.47799e+06	299164	798904	5.49971e+06	1.69097e+06	466368	381101	2.57549e+06	1.76533e+06	227332	1.85557e+06	7.5933e+06	3.56823e+06	203947	1.6646e+06	6.59888e+06
2050161	T cell antigen receptor, zeta	R.SADAPAYQQGQNQLY*NELNLGRR.E	Y72*	430314	9.09486e+06	8.15028e+06	4.07497e+06	67882.7	6.19528e+06	6.1602e+06	1.81367e+06	167431	6.79326e+06	3.82553e+06	3.6169e+06	341546	7.75872e+06	1.18029e+07	6.13752e+06	1.1444e+06	1.56322e+07	1.08125e+07	4.73179e+06	113.709	48.44	46.5018	44.8236		0.0124697	0.0135475	0.0236251	236972	421221	362767	301741	54601.2	290686	300151	79127	83646.8	30408.3	164071	156264	185001	377580	837698	284927	624640	986209
2050270	T cell antigen receptor, zeta	K.MAEAY*SEIGMKGER.R	Y123*	176089	2.49835e+06	1.46384e+06	959374	76362.2	1.01124e+06	1.22761e+06	466408	57115.5	1.99631e+06	720372	665322	446613	2.56759e+06	1.57958e+06	1.32954e+06	124264	4.41828e+06	2.32781e+06	1.37623e+06	103.667	57.3298	46.137	48.1541		0.0132473	0.0171066	0.0311348	55447.3	139554	63363.7	13998.1	18720.5	38287.8	14775.4	19921.4	37473.5	68512.6	9754.05	7423.29	148124	203234	34909.1	16319.8	17471.5	248181
2050294	T cell antigen receptor, zeta	R.EEY*DVLDKR.R	Y83*	1.39679e+06	1.73023e+07	1.10592e+07	1.03181e+07	471618	1.11587e+07	6990010	4.42881e+06	617399	1.12029e+07	9.16086e+06	4.81574e+06	2.43573e+06	2.01089e+07	190261	2.14203e+07	2.06239e+06	2.67388e+07	2.78955e+07	1.06076e+07	71.4236	43.7457	107.213	76.7833		0.0117231	0.271535	0.0318604	531340	1.17478e+06	460387	287610	185702	1.38132e+06	277617	183835	231007	452213	431125	226983	1.0335e+06	1.5562e+06	62250.8	326522	675148	1.30937e+06
2050296	T cell antigen receptor, zeta	R.KNPQEGLY*NELQK.D	Y111*	2.10928e+06	2.94114e+07	1.69146e+07	1.02018e+07	1.47988e+06	2.86299e+07	1.34956e+07	7.42384e+06	1.07973e+06	1.86635e+07	1.63209e+07	4.18541e+06	2.17633e+06	3.0344e+07	1.85925e+07	1.58535e+07	3.70119e+06	4.0008e+07	1.92497e+07	1.33444e+07	54.708	29.7244	15.3826	52.4003		0.00636905	0.00703178	0.0278376	465639	1.72108e+06	727287	216552	231073	1.49273e+06	608700	41692.6	144563	795818	452668	36002.3	667712	2.49838e+06	698235	329920	819208	2.09738e+06
2050308	T cell antigen receptor, zeta	R.GKGHDGLY*QGLSTAT*KDTYDALHMQALPPR.-	Y142T149*	391127	1.71593e+07	9.51322e+06	4.74721e+06	84138.7	9.13986e+06	6.46756e+06	3.18832e+06		1.19692e+07	6.11578e+06	2.21756e+06	710822	1.48203e+07	1.32533e+07	6.69897e+06	378421	3.27078e+07	1.22163e+07	6.88399e+06	80.1619	61.9018	39.384	50.4454		0.0119152	0.0132473	0.0261343	254511	376575	738987	130926		118774	147668		125467	40718.3	163724	98551.9	383556	665187	2.31801e+06			681621
2049785	T cell receptor T3 delta chain	R.DRDDAQY*SHLGGNWAR.N	Y160*	3.40178e+06	5.69539e+07	3.18067e+07	1.94922e+07	942811	4.72702e+07	2.05271e+07	1.26611e+07	1.25645e+06	3.90572e+07	3.07515e+07	8.40542e+06	4.9977e+06	6.10951e+07	3.70131e+07	3.07446e+07	6.41016e+06	8.03929e+07	3.8935e+07	2.61577e+07	80.0501	31.7441	26.0694	54.666		0.00939092	0.0140281	0.0385279	908954	5.41762e+06	2.72094e+06	871216	297684	5.07176e+06	1.49436e+06	875639	296410	2.96862e+06	2.01207e+06	464749	1.31652e+06	7.48055e+06	3.46608e+06	1.18659e+06	1.7252e+06	6.14956e+06
2050276	T cell receptor T3 delta chain	R.NDQVY*QPLR.D	Y149*	7.31524e+06	1.03167e+08	7.36486e+07	3.92551e+07	4.24012e+06	1.04003e+08	6.8644e+07	3.26381e+07	3.13905e+06	7.96608e+07	7.69498e+07	2.20594e+07	9.7302e+06	1.05835e+08		5.34242e+07	1.21516e+07	1.23167e+08	7.5352e+07	4.88988e+07	59.1244	17.3427	5.98402	37.0107		0.00664496	0.0119152	0.0169895	2.01362e+06	8.25343e+06	4.32271e+06	1.68485e+06	1.87784e+06	8.08156e+06	3.75504e+06	2.0252e+06	649355	4.97923e+06	4.49494e+06	619206	2.44098e+06	1.09939e+07	2.91694e+06	2.04267e+06	3.0863e+06	8.95908e+06
2050327	T cell receptor T3 delta chain	R.NDQVY*QPLRDRDDAQY*SHLGGNWAR.N	Y149Y160*	8.47386e+06	1.61468e+08	9.22233e+07	4.4179e+07	3.28907e+06	1.09865e+08	6.83969e+07	3.27329e+07	3.96152e+06	1.04025e+08	6.09311e+07	2.5603e+07	1.55143e+07	1.75117e+08	1.10222e+08	5.80846e+07	1.11305e+07	2.56868e+08	1.29343e+08	6.02954e+07	69.4387	44.1557	35.6826	39.8358		0.00866227	0.00959639	0.0232451	1.83284e+06	9.25164e+06	3.83662e+06	1.18213e+06	575041	7.04567e+06	2.90157e+06	1.55371e+06	1.22655e+06	3.40343e+06	1.89812e+06	364976	3.12808e+06	1.30154e+07	3.87042e+06	1.0516e+06	2.40167e+06	1.3542e+07
2050120	T cell specific adapter protein	K.SQDPNPQY*SPIIK.Q	Y216*	387262	795185	687949	246947	111355	497457	848331	173381		1.07426e+06	514080	43020.4	581780	771980	558050	495454	468650	837040	831337	275932	63.4057	29.8318	25.6463	77.3979	0.369018	0.0699132	0.0839963		234558	55814.4	93398.9	34813.3		34202.4			23145.1	59540.8			132572	73700.1		32589.5	547958
2050185	T Complex 1	K.DDKHGSY*EDAVHSGALND.-	Y545	958401	2.39496e+06	1.1415e+06	878680	502361	1.27999e+06	823020	488361	270470	1.59806e+06	713725	514594	1.51883e+06	3.45885e+06		1.32499e+06	1.54194e+06	3.24295e+06	1.88774e+06	1.18677e+06	69.6252	46.5529	56.818	49.9984		0.110457	0.414458	0.510476	365266	199405	215514	126206	263039	60834.3	223643	48275.5	213997	153310	239624	85138.8	652216	424784		157207	331814	158693
2049814	Talin	K.TMQFEPSTMVY*DACR.I	Y26*	2.1365e+06	2.31687e+06	2.23336e+06	1.52731e+06	1.64052e+06	1.62343e+06	1.25847e+06	1.25389e+06	1.78013e+06	1.48021e+06	1.66092e+06	951202	3.44663e+06	2.60113e+06	3.78451e+06	1.43073e+06	1.67871e+06	3.56273e+06	2.22957e+06	2.4734e+06	40.9738	41.8009	49.6193	43.284	0.246265	0.216781	0.274394		1.47667e+06	1.41249e+06	1.98802e+06	920443	1.23086e+06	1.34357e+06	994610	962128	1.27239e+06	1.08114e+06	1.29225e+06	328795	1.78893e+06	1.31949e+06	3.2728e+06	1.0404e+06	1.6145e+06	1.90578e+06
2049850	Talin	K.ALDY*YMLR.N	Y70*	6.56631e+06	6.50664e+06	6.77503e+06	4.77579e+06	8.48917e+06	5.1809e+06	9.45491e+06	4.66234e+06	5.72585e+06	7.11606e+06	6.15816e+06	2.71157e+06	5.80338e+06	6.86199e+06	6.53674e+06	4.52824e+06	6.24682e+06	6.86759e+06	4.95032e+06	7.20101e+06	19.833	13.7049	28.1973	38.6414	0.178298	0.173179	0.189287		6.16869e+06	5.50358e+06	5.05835e+06	3.98797e+06	5.57253e+06	5.71877e+06	6.21084e+06	3.64484e+06	5.59737e+06	6.00689e+06	4.1679e+06	3.21004e+06	7.99395e+06	5.37296e+06	4.35307e+06	4.00704e+06	5.51092e+06	4.91569e+06
2050061	Talin	K.KSTVLQQQY*NR.V	Y436*	106956	299410	222366	123585	96879.3	182049	141543	32400.8	70467.3	484324	179923	6535.7	55323.4	203776	310210	310862	205154	327490	257788	144544	63.2783	46.4	34.1553	112.049	0.408334	0.152271	0.197062		18794.3	91098	68688.5	49896.9	21984.7	30701.9	23558.6	14941.9	3003.31	17785	4840.71	41495.2	24376.6	106236	171117	68442.6	25812.7	209669
2049808	Thioredoxin reductase 1	K.KVVYENAY*GQFIGPHR.I	Y183*	1.20641e+07	1.5187e+07	1.11815e+07	1.03371e+07	1.21629e+07	9.41646e+06	9.55205e+06	9.2717e+06	8.19378e+06	1.00259e+07	8.88719e+06	6.22315e+06	1.41258e+07	2.04577e+07	1.46454e+07	1.19384e+07	1.37738e+07	2.08479e+07	1.16412e+07	1.39153e+07	22.5299	41.6034	23.1661	32.2916	0.350901	0.248584	0.429563		9.7441e+06	1.26246e+07	1.06516e+07	8.12904e+06	8.83679e+06	8.62934e+06	8.98079e+06	7.23804e+06	8.20122e+06	8.38956e+06	8.17186e+06	5.53592e+06	9.95659e+06	1.80507e+07	1.40557e+07	9.55998e+06	1.19818e+07	1.54288e+07
2049896	Tight junction protein 2	R.RHQYSDY*DYHSSSEK.L	Y426*	19113.8	322030	66232	35216.3	5290.55	189784	32279.4		20430.3	292143	58464.9	10442.8	18260.1	366781	62616.7	58685.7	32474.4	439411	111567	36520.4	58.263	33.1377	49.9347	68.5703		0.00897695	0.0583355	0.335633	2467.46	2676.85	3989.76				4252.3							2692.95			2467.46	2660.75
2050133	Tight junction protein 2	R.IEIAQKHPDIY*AVPIK.T	Y1118*	1.16844e+06	2.05296e+06	1.12832e+06	707889	396589	1.46917e+06	547705		237099	1.51114e+06	1.43896e+06	135730	3.20887e+06	2.11841e+06	1.74688e+06	483463	831208	3.11312e+06	779740	1.50447e+06	118.385	37.3368	49.5504	100.501	0.432383	0.102168	0.272366		8.75094e+06	6.31971e+06	8.6372e+06	4.11352e+06		44388.7	41645.5	57177.6			2.69814e+06	61836.2	1.23927e+07	6.77921e+06	2.16138e+07	7.69695e+06	5.10913e+06	1.21355e+07
2050104	Tight junction protein 4, peripheral	R.NSPLPNCTY*ATR.Q	Y342	1.21586e+06	2.04951e+06	1.55856e+06	338377	283077	1.02828e+06	797659	135114	166704	943610	1.15531e+06	38076.8	2.32519e+06	1.9551e+06	2.54381e+06	456908	2.08849e+06	4.27103e+06	1.73745e+06	723409	94.5281	75.6412	48.9246	92.4828	0.24605	0.0603565	0.0655		24702.9	130642	101495	35050.6	7322.58	18835.9		14598.1	37335.7	113078	38156.3	21297.7		222401	44070.8	92851.9	29450.3	168251
2049929	TIP41, TOR signalling pathway regulator-like	R.LYHEADKTY*MLR.E	Y209*	749534	915904	710251	889753	442795	547535	664888	476727	594204	732174	481398	572835	959405	1.48467e+06	806231	1.13143e+06	1.00173e+06	899240	888486	1.37803e+06	36.6078	44.2702	25.1089	48.8972	0.511444	0.34546		0.419118	904703	984587	781524	868399	573098	682590	572823	467647	739570	737726	624674	461567	1.19641e+06	1.35907e+06	793168	1.16872e+06	1.10973e+06	1.15896e+06
2050300	Transgelin 2	R.GASQAGMTGY*GMPR.Q	Y192	9966.89	33584.7	61417	90294.2	2516.02	4462.79	3332.46			96596.4	47806.5	2171.88	5015.89	23746.9	133112	187662	22368.8	9532.7		81048.2	108.487	127.42	107.383	103.097		0.305767	0.295476	0.310762	18224.6	16763	17489.8	62237.7	8386.41	1743.58	767.131	3273.59	2655.48	55499.9	1266.35	4468.05	13024.7	4306.71	50435.8	162739	48832	5501.95
2049651	Transketolase	K.NMAEQIIQEIY*SQIQSK.K	Y275*	4.09893e+06	3.88707e+06	8.68959e+06	8.1308e+06		1.32219e+06	2.21548e+06	5.95074e+06	1.85309e+06	1.03941e+06	7.31872e+06	5.4614e+06	8.31149e+06	1.42957e+06	11732211	9.90326e+06	2.13222e+06	1.17571e+07	1.3492e+07	1.12078e+07	89.0682	135.044	57.9657	35.1384	0.431532		0.173179	0.111891	2.64856e+06	2.73368e+06	7.34716e+06	7.44434e+06	12072.3	7208.82	1.62222e+06	8.30233e+06	1.57641e+06	1.03342e+06	6.7919e+06	4.77903e+06	6.77337e+06	1.14563e+06	1.09615e+07	8.07876e+06	2.2324e+06	8.74847e+06
2049689	Tropomyosin 3	K.HIAEEADRKY*EEVAR.K	Y162	3.26904e+06	7.16685e+06	4.38449e+06	2.64766e+06	1.42131e+06	4.323e+06	2.82932e+06	1.6548e+06	1.7308e+06	5.9748e+06	3.04026e+06	1.31657e+06	4.25118e+06	9.21701e+06	5.70456e+06	3.60071e+06	5.67286e+06	9.15257e+06	5.9638e+06	4.01855e+06	62.4996	33.8486	38.3058	51.3496	0.460215	0.0454908	0.181794		1.09875e+06	2.01521e+06	1.09253e+06	986416	488315	1.38586e+06	786212	807497	603821	1.61576e+06	806220	688820	1.55547e+06	2.75092e+06	1.14571e+06	995238	1.7474e+06	2.30831e+06
2050339	Tubulin alpha 1	R.LDHKFDLMY*AK.R	Y399	2.33228e+06	3.38133e+06	2.52203e+06	2.08e+06	1.53896e+06	2.20032e+06	1.67919e+06	1.39633e+06	1.63788e+06	2.69079e+06	2.18705e+06	1.58782e+06	2.99907e+06	4.03056e+06	2.3964e+06	1.80021e+06	3.15323e+06	4.60363e+06	3.82547e+06	3.53565e+06	36.9677	33.2283	36.4652	47.3247	0.435508	0.138896	0.351903		2.85112e+06	2.89152e+06	3.21617e+06	2.85213e+06	1.36132e+06	2.44921e+06	2.6567e+06	2.23077e+06	1.87428e+06	2.40446e+06	2.25387e+06	1.78053e+06	4.40784e+06	3.06818e+06	4.04198e+06	3.95621e+06	3.76106e+06	3.64423e+06
2050053	Tubulin-specific chaperone a	K.MRAEDGENY*DIKK.Q	Y48	16118.9	79661.3	23923.8	51284.2	3596.02	15516.4	7201.23		2286.11	182398	8755.56	4826.91	18397.8	58954.7	1182.7	113435	40195.8	61776	78555.8	35591	109.41	89.9926	152.849	109.154	0.532359	0.143458		0.342296	4587.83	6721.51	2426.61	12976.3	4256.72	6000.98			3570.83	17804.3	1020.08	687.987	7968.69	2485.56		31927.2	2555.07	595.23
2050016	Tumor susceptibility gene 101	R.KTAGLSDLY*.-	Y390	3.89169e+06	4.51989e+06	3.85545e+06	3.55934e+06	937456	1.48031e+06	1.29998e+06	997299	822035	1.58414e+06	1.30406e+06	990668	1.23795e+07	2.59208e+06	1.31024e+06	1.33238e+06	1.42778e+06	1.2423e+07	1.15075e+07	1.0917e+07	145.557	117.095	132.316	137.883		0.419118	0.497225	0.530918	1.63087e+06	1.33285e+06	1.82858e+06	1.03573e+06	930083	989231	946112	660305	646428	575142	888371	511886	3.72389e+06	1.12333e+06	1.20319e+06	959489	1.22308e+06	2.64369e+06
2049664	Tyrosine protein kinase ABL2	R.LMTGDTY*TAHAGAK.F	Y439*	5.40967e+06	2.12952e+07	1.29396e+07	5.74646e+06	2.66769e+06	1.281e+07	1.08154e+07	3.29908e+06	2.22951e+06	1.94473e+07	1.05354e+07	2.34333e+06	8.25054e+06	2.75072e+07	1.23171e+07	8.53279e+06	8.49094e+06	2.54163e+07	1.80907e+07	8.81062e+06	63.3168	31.0292	27.2187	59.2041		0.0293872	0.0679648	0.499566	1.13811e+06	1.24531e+06	411663	135717	632047	932848	265692	137797	469412	716191	416770	74141.3	1.88643e+06	1.95364e+06	446283	130152	1.56457e+06	1.37855e+06
2050293	Tyrosine-protein kinase SgK223	R.EATQPEPIY*AESTKR.K	Y411	3.22149e+06	1.04672e+07	3.96836e+06	2.64987e+06	1.06915e+06	6.00496e+06	3.72205e+06	1.16264e+06	975890	8.65077e+06	3.94024e+06	1.2028e+06	4.99206e+06	1.41193e+07	553061	3.80551e+06	5.84887e+06	1.30938e+07	7.65807e+06	4.42853e+06	79.5723	36.3574	73.2369	64.6517	0.510476	0.0317128	0.460215		621405	596417	159293	138275	280508	412952	90713.5	23759.6	257268	407888	136242	44946.4	1.0174e+06	1.05322e+06		256263	930444	511610
2050099	Ubiquitin specific protease 24	K.VYDQTNPY*TDVR.R	Y1864	75223.5	780077	318091	116841	13893.5	558903	170105	12689.4		597048	202625		99649.1	910738	459167	160141	112128	1.05362e+06	440465	177692	71.0929	30.9008	48.0594	77.5617		0.0248061	0.082176	0.486557	63157.3	46155.5	96857.8	18636.3	19701.6	27689.4						37861.9	106613		141812	7406.07		64621.7
2050151	Uncharacterized protein	R.ALPAQVDDPPEPVY*ANIER.Q	Y28	1.14597e+06	4.60042e+06	1.25413e+06	920759	1.27058e+06	1.35282e+06	1.77179e+06	674317		8.25465e+06	1.32936e+06	1.38815e+06	1.58474e+06	6.57765e+06	309090	1.13609e+06	582594	2.21656e+06	1.60627e+06	484483	44.7274	72.63	52.3018	45.0373	0.412961	0.0562314	0.441668		210872	398168	392463	280401		989811		366638	197608	50067.7		213123		154626		215712	224135
2050351	Uridine 5`-monophosphate synthase	K.SGLSSPIY*IDLR.G	Y37*	929841	913673	1.05982e+06	1.89138e+06	2.19041e+06	314815	1.542e+06	1.6812e+06	92984.4	1.48066e+06	96490	1.253e+06	1.03987e+06	1.31805e+06		3.79317e+06	396098	541171	1.54097e+06	838164	99.8561	62.6309	78.7179	69.4594		0.438851	0.50942	0.215382	1.62709e+06	790371	3.03871e+06	2.27405e+06	2.01854e+06	133909	2.24001e+06	592900	3.12288e+06	1.3093e+06	3.87718e+06	1.61753e+06	1.16259e+06	726422	3.63671e+06	2.76578e+06	204344	991856
2049979	Vasodilator stimulated phosphoprotein	R.VQIY*HNPTANSFR.V	Y39*	3.04904e+06	4.28291e+06	3.04017e+06	2.48465e+06	2.17636e+06	2.87504e+06	2.65971e+06	1.5316e+06	2.16555e+06	3.47716e+06	2.4328e+06	1.53828e+06	3.57781e+06	4.92741e+06	2810885	3.05049e+06	4.27644e+06	5.85204e+06	4.25726e+06	3.81825e+06	34.5449	31.6397	27.1743	45.9038	0.348664	0.121003	0.315637		2.90041e+06	3.58281e+06	2.94835e+06	2.35546e+06	1.63272e+06	2.62024e+06	2.77915e+06	1.40053e+06	1.932e+06	2.60286e+06	1.95965e+06	1.75888e+06	3.72494e+06	4.27354e+06	2.96804e+06	3.15978e+06	4311960	4.83458e+06
2050246	Vasodilator stimulated phosphoprotein	R.ATVMLY*DDGNKR.W	Y16	306533	297467	156358	79887	280843	172183	110887	23245.6	184549	215858	193597	36738.4	384613	414378	137742	75763.6	376128	387448	183207	183801	30.6492	40.7683	24.8299	91.0873	0.0396935	0.0476957	0.124195		246356	290549	133290	88200.3	125392	188401	131399	43686.8	150264	240728	133546	45727.5	304542	375525	44291.9	118443	405228	357541
2050174	VAV1	K.EALGTPGAANLY*QVFIK.Y	Y267	2.171e+06	2.5209e+06	2.46743e+06	2.12843e+06	2.60697e+06	1.36842e+06	1.12683e+06	2.24453e+06	1.75925e+06	2.3586e+06	2.29836e+06	2.48965e+06	2.06945e+06	4.08493e+06	5530938	1.09514e+06	2.24835e+06	2.27163e+06	913578	2.68442e+06	16.3049	45.0131	86.3712	33.4512	0.47535	0.438851		0.507806	1.84271e+06	2.36143e+06	1.48079e+06	1.81762e+06	1.78549e+06	1.83783e+06	2.42479e+06	515710	1.87818e+06	2.02682e+06	726752	1.02535e+06	800712	4.03492e+06	924952	2.35079e+06	2.90647e+06	1.54617e+06
2050302	VAV1	R.GEIY*GR.V	Y826*	304677	263196	398986	478060	280091	235739	426273	338215	221961	215144	275266	259619	354907	471128		758332	361748	130770	495418	556073	21.7933	55.4231	28.2176	47.0709	0.350901		0.225337	0.168418	323497	207533	266511	269324	258539	200183	272008	223358	252770	200399	195930	143556	381896	343872		423776	400785	85676.1
2049800	Vimentin	R.SLYASSPGGVY*ATR.S	Y61*	3.53679e+06	7.0661e+06	4.598e+06	2.02799e+06	1.59815e+06	6.46363e+06	3.13036e+06	1.60033e+06	1.62769e+06	4.82285e+06		1.17055e+06	5.49066e+06	8.93441e+06	5.20605e+06	2.79396e+06	5.43063e+06	8.0435e+06	5.4576e+06	2.54713e+06	62.8156	25.6319	27.7779	37.9217	0.29521	0.0132473	0.0609802		1.05259e+06	586007	445208	88148.5	666698	773345	231473	52146.4	695678	372151			1.4529e+06	870843	520880	75847.1	1.39506e+06	327689
2049882	Wiskott-aldrich syndrome protein	K.LIY*DFIEDQGGLEAVR.Q	Y291*	434041	996691	528135	672759	82647.2	999401	242845	1.34696e+06	232812	521590	789362	264254	1.19618e+06	688664	537261	578692	224525	1.77711e+06	543072	501135	118.133	55.8524	42.33	69.7044		0.132186	0.315245	0.273873	256666	589676	571277	267393	58764.9	86197.1	84801.1	571634	83288.4	5283.56	880521	195402	743855	390654	576951	223614	140756	1.87657e+06
2050095	YB-1	R.RPQY*SNPPVQGEVMEGADNQGAGEQGRPVR.Q	Y208	467235	1.97378e+06	760859	157167		792584	348476	13170.8	237966	1.94411e+06	797407	47703.3	132651	2.4262e+06	37681.2	110453	1.03109e+06	2.73224e+06	1.85987e+06	457340	105.117	43.1493	104.656	129.879	0.226341	0.0255527	0.218989		75802.5	74388.7	38153.3	80924.3	56729.1			84447.5	11423.1					74388.7	38153.3		159255
2050240	YB-1	R.NYQQNY*QNSESGEKNEGSESAPEGQAQQR.R	Y162*	74902.9	431088	135174	60525.7	21563.1	289677	61577.5	27135	31318.5	352254	97026	4945.77	97930.7	562365	195329	116136	148799	520054	186764	93886.3	79.8648	30.3521	48.9824	87.475	0.41475	0.0395595	0.184701		9904.51	12875	18155.1	8771.2	7804.38	24590.1		3358.07		9629.21			9553.37	12207.1	18155.1	17233.1	12355.8	5073.51
2049738	ZAP70	K.ALGADDSY*Y*TAR.S	Y492Y493*	2.65712e+07	6.27113e+08	2.08479e+08	1.18361e+08	9.00478e+06	5.02584e+08	1.53045e+08	7.99982e+07	7.83601e+06	4.62959e+08	1.81543e+08	5.04814e+07	4.00113e+07	7.2766e+08	2.22898e+08	1.96577e+08	4.94326e+07	8.15247e+08	2.76429e+08	1.46386e+08	80.215	27.3043	25.7172	55.5791		0.00897695	0.0163476	0.0547152	4.76803e+06	1.65235e+07	3.93648e+06	987069	2.0045e+06	1.62775e+07	3.59211e+06	1.55067e+06	1.6191e+06	9.75939e+06	2.94578e+06	1.07357e+06	7.21134e+06	2.32659e+07	4.05658e+06	622906	8.23717e+06	1.67912e+07
2049822	ZAP70	R.EAQIMHQLDNPY*IVR.L	Y397	1.43029e+07	1.72181e+07	1.56202e+07	1.34112e+07	1.37729e+07	1.50441e+07	1.27071e+07	1.00408e+07	1.06995e+07	1.2326e+07	1.03771e+07	8.60912e+06	1.80077e+07	2.06031e+07	2.10636e+07	1.64089e+07	1.47315e+07	2.08994e+07	1.83331e+07	1.85862e+07	21.0425	24.565	31.5728	36.0658	0.436421	0.260995	0.387927		1.30761e+07	1.44434e+07	1.28421e+07	1.19232e+07	1.20109e+07	1.27367e+07	1.25538e+07	1.05883e+07	1.00293e+07	1.19585e+07	1.00228e+07	8.72096e+06	1.66399e+07	1.75929e+07	1.33409e+07	1.28511e+07	1.36245e+07	1.54856e+07
2049944	ZAP70	K.ALGADDS*YY*TAR.S	S491Y493*	2.65712e+07	6.27113e+08	2.08479e+08	1.18361e+08	9.00478e+06	5.02584e+08	1.53045e+08	7.99982e+07	7.83601e+06	4.62959e+08	1.81543e+08	5.04814e+07	4.00113e+07	7.2766e+08	2.22898e+08	1.96577e+08	4.94326e+07	8.15247e+08	2.76429e+08	1.46386e+08	80.215	27.3043	25.7172	55.5791		0.00897695	0.0163476	0.0547152	4.76803e+06	1.65235e+07	3.93648e+06	987069	2.0045e+06	1.62775e+07	3.59211e+06	1.55067e+06	1.6191e+06	9.75939e+06	2.94578e+06	1.07357e+06	7.21134e+06	2.32659e+07	4.05658e+06	622906	8.23717e+06	1.67912e+07
2049961	ZAP70	K.ALGADDSYY*TAR.S	Y493*	8.5698e+06	1.43496e+08	7.35966e+07	3.38662e+07	5.67016e+06	1.34684e+08	5.70206e+07	3.10574e+07	3.29938e+06	1.07776e+08	5.18446e+07	1.87232e+07	1.31908e+07	1.66668e+08	8.66142e+07	4.55301e+07	1.21189e+07	1.64857e+08	9.89068e+07	4.01543e+07	56.4202	19.4912	30.9644	34.6366		0.00641388	0.00915497	0.0288721	7.9254e+06	1.32716e+07	6.74143e+06	4.64341e+06	7.66271e+06	1.41003e+07	6.90288e+06	4.68431e+06	5.69627e+06	9.30005e+06	5.53821e+06	3.41683e+06	8.46447e+06	1.84366e+07	5.01456e+06	5.70913e+06	9.87813e+06	1.12493e+07
2049972	ZAP70	R.RIDTLNSDGY*TPEPAR.I	Y292*	4.69599e+06	1.67532e+08	6.45174e+07	2.78836e+07	1.74055e+06	1.01415e+08	4.05691e+07	1.47786e+07	1.24701e+06	1.26766e+08	4.5553e+07	9.31076e+06	7.31019e+06	1.92655e+08	8.36699e+07	4.8029e+07	8.48621e+06	2.49294e+08	8.82776e+07	3.9416e+07	79.5162	39.8175	38.6409	67.2705		0.00806945	0.0125931	0.051168	865544	2.37032e+06	703025	187467	356759	1.23626e+06	942544	32005.3	382766	1.6632e+06	44406.8	58797.8	1.47461e+06	3.66591e+06	707462	346195	1.24804e+06	2.91592e+06
2049976	ZAP70	K.ALGADDSY*YTAR.S	Y492*	6.87998e+06	1.3045e+08	6.81746e+07	2.86552e+07	4.64853e+06	1.13169e+08	4.83726e+07	2.96291e+07	3.58197e+06	9.39454e+07	5.37584e+07	1.34644e+07	8.86407e+06	1.48871e+08	8.44893e+07	3.72806e+07	1.04254e+07	165814955	8.6078e+07	3.42466e+07	47.739	25.1193	29.1727	37.0075		0.00561924	0.00703178	0.0221081	4.04249e+06	7.94727e+06	3.31202e+06	1.71924e+06	939510	8.36942e+06	450924	2.44145e+06	3.35696e+06	5.36225e+06	2.99832e+06	1.95317e+06	5.20125e+06	1.02812e+07	4.33926e+06	2.20516e+06	6.67224e+06	7.77619e+06
2049991	ZAP70	R.RIDT*LNSDGY*TPEPAR.I	T286Y292*	32940.8	4.39697e+06	791597	292328		5.12208e+06	417169	189852	22521.4	2.7458e+06	502085	29855.4	43360.1	4.02001e+06	1.66107e+06	941451		5.69998e+06	586061	8155.09		29.6302	73.7417	150.607		0.00572846	0.0171066	0.407375	15325	41797.5	28587.1	46798.1	14772.5		36670.7	26368.8		31955.7	20503.5			35322.7		67227.5	15877.4	58114.3
2050158	ZAP70	K.LKADGLIY*CLK.E	Y248*	2.06843e+06	3.70926e+06	8.64686e+06	3.95365e+06			3.00231e+06	624525	230878	6.01413e+06	1.66382e+06	1.10938e+06	5.82966e+06	4.03477e+06	1.96279e+07	215176	144745	1.0789e+06	1.02934e+07	1.38655e+07	157.492	66.9585	95.3474	167.39		0.262377	0.14519	0.427164	261019	256291	503888	354598		113540	656698			213229		354598	261019					442102
2050187	ZAP70	R.ACYY*SLASK.V	Y598	844398	2.30873e+06	2.17062e+06	1.54897e+06	316616	1.29561e+06	1.04235e+06	1.06792e+06	463336	1.04742e+06	1.22076e+06	699179	1435358	2.90113e+06	2.91504e+06	2.02442e+06	1.16228e+06	3.99074e+06	3.50433e+06	2.40435e+06	63.9233	60.212	56.4749	51.5299		0.11003	0.11624	0.214228	2.93665e+06	3.16938e+06	2.95923e+06	2.64336e+06	3.05111e+06	2.70857e+06	2.30144e+06	1.41513e+06	1.64723e+06	2.62621e+06	2.29078e+06	1.68279e+06	2.67824e+06	4.06057e+06	3.77686e+06	3.19507e+06	4.37003e+06	3.28219e+06
2050212	ZAP70	R.ACY*YSLASK.V	Y597	114379	1.44909e+06	1.03342e+06	1.66161e+06	89620.5	1.20582e+06	594700	1.30222e+06	53013.8	758991	879914	584361	143935	1.47757e+06	493209	2.46806e+06	170945	2.354e+06	2.16584e+06	2.2918e+06	46.406	46.3796	74.7515	53.1192		0.00806945	0.0139814	0.00915497	237301	92797.2	126646	61209.6	85867.7	100011		38487.2	169454	19962.6	61396.3	17599.2	335585	77641.1	194928	169047	358298	173574
2050333	ZAP70	R.QLNGTY*AIAGGK.A	Y69*	975554	2.05147e+06	5.91234e+06	4.98886e+06	936700	1.97039e+06	5.86225e+06	4.37429e+06	778924	3.58427e+06	4.3293e+06	3.12048e+06	1.41643e+06	1.25377e+06	5.29833e+06	6.14673e+06	770158	1.39743e+06	8.15949e+06	6.31395e+06	31.133	52.0472	27.508	30.5422		0.082176	0.00561924	0.00778841	567197	311276	265951	403151	473139	92617.3	200984	334473	326476	42800.3	117660	332181	918175	81533	223778	535182	550998	1.02815e+06
2049888	Zinc and ring finger protein 1	R.APGGGGSASDSTY*AHGNGYQETGGGHHR.D	Y97	10014.5	51804.8	88099.4	40203.3	2942.89	54198.1	46518.4	23670.5	1728.34	22998.8	128738	13808.1	21706.3	35440.9	95875.7	57589.2	13680.5	94581.6	81265.3	65745.5	94.5212	60.3582	38.702	63.0029		0.0550804	0.0248365	0.0920771	6247.04	9602.11	2401.11		4606.72	3113.87					2401.11						7887.37	16090.3
2050352	Zinc finger protein 147	K.FDTIY*QILLK.K	Y278*	648809	521332	599610	555677	817334	356891	401022	526001	486539	425003	709457	174229	447690	754202	566814	643590	843674	549233	721148	878890	32.4712	33.4676	24.9886	52.834	0.382855	0.507806	0.419118		1.02332e+06	474589	375922	505836	1.82973e+06	160634	456835	392493	940459	403959	291693	522757	580171	415583	366718	422903	742900	918181
2049952	Zinc finger protein 598	R.RNEGVVGGEDY*EEVDR.Y	Y306*	107370	1.16919e+06	682308	237221	21398.8	1.33447e+06	337223	198536	95320.6	1.13794e+06	878331	73564	103843	1.25996e+06	601750	508319	208919	944411	911927	168463	71.8631	14.57	39.3924	79.4265		0.0125931	0.0281176	0.235299	35153.9	92472.5	27969.1	38089	23384.1	19106.6		12763.9	49780.5	32804.7		48326.4	17037.1	264044	37488.2	53176.7	50413.7	53934.4
2050265	Zinc finger protein 9	R.EQCCY*NCGKPGHLAR.D	Y99	45357.5	84744.7	35283.4	9426.52		29143.4				19152.4	12136.9		45357.5	97665.9	42513.7	8089.13		193017	51199.6	10763.9		94.6068	58.1308			0.123814	0.174942		303399	388781	272245	490095	83254	524810	114631	748811	123704	4329.65	396063	506898	468654	632274	214837	576020	537983	393712
2050241	Zinc finger protein like 1	R.DDDRTPGLHGDCDDDKY*R.R	Y235	2.04896e+06	2.19992e+06	949926	1.15505e+06	295624	1.33924e+06	333208	807243	503963	1.12423e+06	567587	716767	4.69326e+06	2.94915e+06	1218083	1.57532e+06	2.70299e+06	3.38707e+06	1.68083e+06	1.52086e+06	101.131	51.6185	64.6841	39.4693	0.421164	0.12845		0.361434	784559	215499	78428.7	6716.08	73394.7	24474			40729.6	15402.9			1.85967e+06	489103	66061.4	9213.2	1.16444e+06	333016
2050248	Zinc transporter 5	K.YCKDGTY*IM.-	Y763	590200	558619	452618	731513	159766	799484	305909	636377	380017	360899	327672	995205	1276636	473328	400330	597490	544383	600764	776563	696982	82.0046	33.6748	48.5407	24.6746	0.500951	0.336682		0.104231	153490	22293.7	7475	5398.72	9715.55	16187.2	7475					5398.72	240223				210532	28400.3
[truncated: 63 more columns]
